# Supplementary material for: Crystal structure of ethyl 5-(3-fluoro­phen­yl)-2-[(4-fluoro­phen­yl)methyl­idene]-7-methyl-3-oxo-2H,3H,5H-[1,3]thia­zolo[3,2-a]pyrimidine-6-carboxyl­ate
Source: Acta Crystallogr Sect E Struct Rep Online. 2014 Oct 24;70(Pt 11):o1187–8. doi: 10.1107/S1600536814023010 (PMC4257247; doi:10.1107/S1600536814023010)
Supplement: Supplementary file 1 [file e-70-o1187-sup1.cif]

##############################################################################
#                                                                            #
# This CIF contains the data in a paper accepted for publication in          #
# Acta Crystallographica Section E. It conforms to the requirements of       #
# Notes for Authors for Acta Crystallographica Section E, and has been       #
# peer reviewed under the auspices of the IUCr Commission on Journals.       #
#                                                                            #
# Full details of the Crystallographic Information File format               #
# are given in the paper "The Crystallographic Information File (CIF):       #
# a New Standard Archive File for Crystallography" by S. R. Hall, F. H.      #
# Allen and I. D. Brown [Acta Cryst. (1991), A47, 655-685].                  #
#                                                                            #
# The current version of the core CIF dictionary is obtainable from          #
# ftp://ftp.iucr.org/pub/cif_core.dic.                                       #
#                                                                            #
# Software is freely available for graphical display of the structure(s)     #
# in this CIF. For information consult the CIF software page                 #
# http://www.iucr.org/resources/cif/software.                                #
#                                                                            #
# This file may be used for bona fide research purposes within the           #
# scientific community so long as proper attribution is given to the journal # 
# article from which it was obtained.                                        #
#                                                                            #
##############################################################################
data_global
_audit_creation_method     'PLATON <TABLE ACC> option'
_journal_date_recd_electronic     2014-05-26
_journal_date_accepted     2014-10-20
_journal_name_full     'Acta Crystallographica, Section E'
_journal_year     2014
_journal_volume     70
_journal_issue     11
_journal_page_first     o1187
_journal_page_last     o1188
_journal_paper_category     HO
_journal_paper_doi     10.1107/S1600536814023010
_journal_coeditor_code     LH5711
_publ_contact_author_name
;
 'Noor Shahina Begum'
;
_publ_contact_author_address
;
 Department of Studies in Chemistry
 Bangalore University
 Bangalore,560001
 India
;
_publ_contact_author_email     'noorsb@rediffmail.com'
_publ_contact_author_fax     '(91) 80 2296 1331'
_publ_contact_author_phone     '(91) 80 2296 1344'
_publ_section_title
;\
Crystal structure of ethyl
5-(3-fluorophenyl)-2-[(4-fluorophenyl)methylidene]-7-methyl-3-oxo-2<i>H</i>,\
3<i>H</i>,5<i>H</i>-[1,3]thiazolo[3,2-<i>a</i>]pyrimidine-6-carboxylate
;
_publ_section_title_footnote     .
loop_
    _publ_author_name
    _publ_author_address
    'Krishnamurthy, M. S.'
;
 Department of Studies in Chemistry,
 Bangalore University,
 Bangalore 560 001,
 Karnataka
 India
;
    'Nagarajaiah, H.'
;
 Department of Studies in Chemistry,
 Bangalore University,
 Bangalore 560 001,
 Karnataka
 India
;
    'Noor Shahina Begum'
;
 Department of Studies in Chemistry,
 Bangalore University,
 Bangalore 560 001,
 Karnataka
 India
;
data_I
_database_code_depnum_ccdc_archive 'CCDC 1029845'
_audit_creation_method     SHELXL-97
_chemical_name_systematic
;\
Ethyl 5-(3-fluorophenyl)-2-[(4-fluorophenyl)methylidene]-7-methyl-3-oxo-\
2<i>H</i>,3<i>H</i>,5<i>H</i>-[1,3]thiazolo[3,2-<i>a</i>]pyrimidine-6-\
carboxylate
;
_chemical_name_common     ?
_chemical_formula_moiety     'C23 H18 F2 N2 O3 S'
_chemical_formula_sum     'C23 H18 F2 N2 O3 S'
_chemical_formula_iupac     'C23 H18 F2 N2 O3 S'
_chemical_formula_weight     440.45
_chemical_melting_point     ?
_symmetry_cell_setting     monoclinic
_symmetry_space_group_name_H-M     'P 21/n'
_symmetry_space_group_name_Hall     '-P 2yn'
loop_
    _symmetry_equiv_pos_as_xyz
    'x, y, z'
    '-x+1/2, y+1/2, -z+1/2'
    '-x, -y, -z'
    'x-1/2, -y-1/2, z-1/2'
_cell_length_a     9.4358(5)
_cell_length_b     10.7862(6)
_cell_length_c     20.2246(11)
_cell_angle_alpha     90.00
_cell_angle_beta     92.1590(10)
_cell_angle_gamma     90.00
_cell_volume     2056.93(19)
_cell_formula_units_Z     4
_cell_measurement_reflns_used     4480
_cell_measurement_theta_min     2.14
_cell_measurement_theta_max     26.99
_cell_measurement_temperature     100(2)
_exptl_crystal_description     'block'
_exptl_crystal_colour     'yellow'
_exptl_crystal_size_max     0.18
_exptl_crystal_size_mid     0.16
_exptl_crystal_size_min     0.16
_exptl_crystal_density_diffrn     1.422
_exptl_crystal_density_meas     ?
_exptl_crystal_density_method     'not measured'
_exptl_crystal_F_000     912
_exptl_absorpt_coefficient_mu     0.204
_exptl_absorpt_correction_type     multi-scan
_exptl_absorpt_process_details
;
(SADABS; Bruker, 1998)
;
_exptl_absorpt_correction_T_min     0.9643
_exptl_absorpt_correction_T_max     0.9681
_exptl_special_details
;
;
_diffrn_ambient_temperature     100(2)
_diffrn_radiation_type     MoK\a
_diffrn_radiation_wavelength     0.71073
_diffrn_radiation_source     'fine-focus sealed tube'
_diffrn_radiation_monochromator     graphite
_diffrn_measurement_device_type     'Bruker SMART APEX'
_diffrn_measurement_method     '\w scans'
_diffrn_detector_area_resol_mean     ?
_diffrn_reflns_number     15631
_diffrn_reflns_av_R_equivalents     0.0257
_diffrn_reflns_av_sigmaI/netI     0.0248
_diffrn_reflns_theta_min     2.14
_diffrn_reflns_theta_max     26.99
_diffrn_reflns_theta_full     26.99
_diffrn_measured_fraction_theta_max     0.999
_diffrn_measured_fraction_theta_full     0.999
_diffrn_reflns_limit_h_min     -11
_diffrn_reflns_limit_h_max     12
_diffrn_reflns_limit_k_min     -13
_diffrn_reflns_limit_k_max     11
_diffrn_reflns_limit_l_min     -25
_diffrn_reflns_limit_l_max     25
_diffrn_standards_number     ?
_diffrn_standards_interval_count     ?
_diffrn_standards_interval_time     ?
_diffrn_standards_decay_%     ?
_refine_special_details
;
Refinement of <i>F</i>^2^ against ALL reflections. The weighted <i>R</i>-factor
<i>wR</i> and goodness of fit <i>S</i> are based on <i>F</i>^2^, conventional
<i>R</i>-factors <i>R</i> are based on <i>F</i>, with <i>F</i> set to zero for
negative <i>F</i>^2^. The threshold expression of <i>F</i>^2^ >
2\s(<i>F</i>^2^) is used only for calculating <i>R</i>-factors(gt) <i>etc</i>.
and is not relevant to the choice of reflections for refinement.
<i>R</i>-factors based on <i>F</i>^2^ are statistically about twice as large
as those based on <i>F</i>, and <i>R</i>- factors based on ALL data will be
even larger.
;
_reflns_number_total     4480
_reflns_number_gt     3890
_reflns_threshold_expression     I>2\s(I)
_refine_ls_structure_factor_coef     Fsqd
_refine_ls_matrix_type     full
_refine_ls_R_factor_all     0.0474
_refine_ls_R_factor_gt     0.0401
_refine_ls_wR_factor_gt     0.1003
_refine_ls_wR_factor_ref     0.1040
_refine_ls_goodness_of_fit_ref     1.062
_refine_ls_restrained_S_all     1.062
_refine_ls_number_reflns     4480
_refine_ls_number_parameters     282
_refine_ls_number_restraints     0
_refine_ls_hydrogen_treatment     constr
_refine_ls_weighting_scheme     calc
_refine_ls_weighting_details
         'calc w=1/[\s^2^(Fo^2^)+(0.0546P)^2^+0.9996P] where P=(Fo^2^+2Fc^2^)/3'
_atom_sites_solution_hydrogens     geom
_atom_sites_solution_primary     direct
_atom_sites_solution_secondary     difmap
_refine_ls_shift/su_max     0.001
_refine_ls_shift/su_mean     0.000
_refine_diff_density_max     0.437
_refine_diff_density_min     -0.234
_refine_ls_extinction_method     none
_refine_ls_extinction_coef     ?
loop_
    _atom_type_symbol
    _atom_type_description
    _atom_type_scat_dispersion_real
    _atom_type_scat_dispersion_imag
    _atom_type_scat_source
    'C' 'C' 0.0033 0.0016
                         'International Tables Vol C Tables 4.2.6.8 and 6.1.1.4'
    'H' 'H' 0.0000 0.0000
                         'International Tables Vol C Tables 4.2.6.8 and 6.1.1.4'
    'F' 'F' 0.0171 0.0103
                         'International Tables Vol C Tables 4.2.6.8 and 6.1.1.4'
    'N' 'N' 0.0061 0.0033
                         'International Tables Vol C Tables 4.2.6.8 and 6.1.1.4'
    'O' 'O' 0.0106 0.0060
                         'International Tables Vol C Tables 4.2.6.8 and 6.1.1.4'
    'S' 'S' 0.1246 0.1234
                         'International Tables Vol C Tables 4.2.6.8 and 6.1.1.4'
_computing_data_collection
;
SMART (Bruker, 1998)
;
_computing_cell_refinement
;
SAINT-Plus (Bruker, 1998)
;
_computing_data_reduction
;
SAINT-Plus (Bruker, 1998)
;
_computing_structure_solution
;
SHELXS97 (Sheldrick, 2008)
;
_computing_structure_refinement
;
SHELXL97 (Sheldrick, 2008)
;
_computing_molecular_graphics
;
ORTEP-3 for Windows (Farrugia, 2012) and CAMERON (Watkin <i>et al.</i>,
1996)
;
_computing_publication_material
;
WinGX (Farrugia, 2012)
;
loop_
    _atom_site_type_symbol
    _atom_site_label
    _atom_site_fract_x
    _atom_site_fract_y
    _atom_site_fract_z
    _atom_site_U_iso_or_equiv
    _atom_site_adp_type
    _atom_site_calc_flag
    _atom_site_refinement_flags
    _atom_site_occupancy
    _atom_site_symmetry_multiplicity
    _atom_site_disorder_assembly
    _atom_site_disorder_group
    S S1 0.88687(4) 0.19204(3) 0.034764(17) 0.01589(11) Uani d . 1 1 . .
    F F2 0.38224(11) -0.20262(10) 0.14390(5) 0.0344(3) Uani d . 1 1 . .
    N N1 1.02387(12) 0.21900(11) -0.07291(6) 0.0130(2) Uani d . 1 1 . .
    O O1 0.95802(11) 0.05123(9) -0.13566(5) 0.0168(2) Uani d . 1 1 . .
    O O3 1.32012(11) 0.35754(11) -0.18945(5) 0.0234(3) Uani d . 1 1 . .
    N N2 1.08494(13) 0.36112(12) 0.01251(6) 0.0178(3) Uani d . 1 1 . .
    F F1 0.83639(12) 0.28603(11) -0.33642(5) 0.0364(3) Uani d . 1 1 . .
    C C6 1.20222(15) 0.37625(13) -0.09169(7) 0.0168(3) Uani d . 1 1 . .
    C C2 0.86191(15) 0.08022(13) -0.02757(7) 0.0136(3) Uani d . 1 1 . .
    C C17 0.77697(14) -0.01947(13) -0.02952(7) 0.0145(3) Uani d . 1 1 . .
    H H17 0.7813 -0.0677 -0.0687 0.017 Uiso calc R 1 1 . .
    C C9 1.01253(15) 0.27081(13) -0.01116(7) 0.0138(3) Uani d . 1 1 . .
    C C11 0.99691(15) 0.34259(14) -0.17420(7) 0.0160(3) Uani d . 1 1 . .
    C C5 1.10183(15) 0.28309(13) -0.12475(7) 0.0144(3) Uani d . 1 1 . .
    H H5 1.1592 0.2205 -0.1485 0.017 Uiso calc R 1 1 . .
    C C18 0.67908(15) -0.06573(13) 0.01880(7) 0.0157(3) Uani d . 1 1 . .
    C C21 0.48097(17) -0.15811(16) 0.10318(8) 0.0240(3) Uani d . 1 1 . .
    C C7 1.19145(15) 0.40940(13) -0.02781(8) 0.0175(3) Uani d . 1 1 . .
    C C16 0.96568(17) 0.28569(15) -0.23478(8) 0.0202(3) Uani d . 1 1 . .
    H H16 1.0110 0.2107 -0.2466 0.024 Uiso calc R 1 1 . .
    C C3 0.94988(14) 0.11093(13) -0.08497(7) 0.0135(3) Uani d . 1 1 . .
    C C20 0.48715(17) -0.20784(15) 0.04067(9) 0.0236(3) Uani d . 1 1 . .
    H H20 0.4247 -0.2726 0.0267 0.028 Uiso calc R 1 1 . .
    C C19 0.58648(16) -0.16121(14) -0.00123(8) 0.0195(3) Uani d . 1 1 . .
    H H19 0.5921 -0.1946 -0.0445 0.023 Uiso calc R 1 1 . .
    C C23 0.67034(16) -0.01971(15) 0.08349(8) 0.0202(3) Uani d . 1 1 . .
    H H23 0.7331 0.0442 0.0983 0.024 Uiso calc R 1 1 . .
    C C15 0.86709(17) 0.34154(16) -0.27702(7) 0.0243(4) Uani d . 1 1 . .
    C C10 1.31041(16) 0.42857(15) -0.13541(8) 0.0235(3) Uani d . 1 1 . .
    O O2 1.37971(16) 0.52124(13) -0.12605(8) 0.0448(4) Uani d . 1 1 . .
    C C13 0.83007(17) 0.50531(16) -0.20222(9) 0.0266(4) Uani d . 1 1 . .
    H H13 0.7836 0.5800 -0.1908 0.032 Uiso calc R 1 1 . .
    C C12 0.92960(16) 0.45299(15) -0.15833(8) 0.0206(3) Uani d . 1 1 . .
    H H12 0.9519 0.4926 -0.1173 0.025 Uiso calc R 1 1 . .
    C C1 1.28965(17) 0.49369(16) 0.01043(9) 0.0253(4) Uani d . 1 1 . .
    H H1A 1.3665 0.5199 -0.0177 0.038 Uiso calc R 1 1 . .
    H H1B 1.3296 0.4498 0.0493 0.038 Uiso calc R 1 1 . .
    H H1C 1.2373 0.5667 0.0248 0.038 Uiso calc R 1 1 . .
    C C22 0.57151(17) -0.06610(15) 0.12598(8) 0.0235(3) Uani d . 1 1 . .
    H H22 0.5663 -0.0352 0.1698 0.028 Uiso calc R 1 1 . .
    C C14 0.79808(17) 0.44933(16) -0.26257(8) 0.0265(4) Uani d . 1 1 . .
    H H14 0.7303 0.4846 -0.2930 0.032 Uiso calc R 1 1 . .
    C C8 1.41942(18) 0.39730(18) -0.23844(9) 0.0309(4) Uani d . 1 1 . .
    H H8A 1.5130 0.4160 -0.2170 0.037 Uiso calc R 1 1 . .
    H H8B 1.3840 0.4728 -0.2615 0.037 Uiso calc R 1 1 . .
    C C4 1.4318(2) 0.29285(19) -0.28635(9) 0.0358(4) Uani d . 1 1 . .
    H H4A 1.4729 0.2205 -0.2635 0.054 Uiso calc R 1 1 . .
    H H4B 1.4931 0.3178 -0.3221 0.054 Uiso calc R 1 1 . .
    H H4C 1.3375 0.2717 -0.3050 0.054 Uiso calc R 1 1 . .
loop_
    _atom_site_aniso_label
    _atom_site_aniso_U_11
    _atom_site_aniso_U_22
    _atom_site_aniso_U_33
    _atom_site_aniso_U_12
    _atom_site_aniso_U_13
    _atom_site_aniso_U_23
    S1 0.01805(19) 0.01604(19) 0.01374(18) -0.00094(13) 0.00276(13) -0.00157(13)
    F2 0.0247(5) 0.0389(6) 0.0406(6) -0.0027(4) 0.0143(4) 0.0164(5)
    N1 0.0131(6) 0.0139(6) 0.0121(5) -0.0001(4) 0.0003(4) 0.0014(4)
    O1 0.0185(5) 0.0175(5) 0.0147(5) -0.0020(4) 0.0024(4) -0.0026(4)
    O3 0.0197(6) 0.0269(6) 0.0238(6) -0.0057(5) 0.0057(4) 0.0064(5)
    N2 0.0167(6) 0.0160(6) 0.0206(6) -0.0004(5) -0.0012(5) -0.0029(5)
    F1 0.0456(7) 0.0419(6) 0.0206(5) -0.0067(5) -0.0127(5) 0.0051(4)
    C6 0.0127(7) 0.0136(7) 0.0238(7) -0.0002(5) -0.0023(6) 0.0026(6)
    C2 0.0131(6) 0.0147(7) 0.0131(6) 0.0026(5) -0.0002(5) 0.0006(5)
    C17 0.0130(7) 0.0154(7) 0.0152(7) 0.0028(5) 0.0000(5) 0.0014(5)
    C9 0.0133(6) 0.0139(6) 0.0143(6) 0.0030(5) -0.0002(5) 0.0009(5)
    C11 0.0126(7) 0.0176(7) 0.0178(7) -0.0033(5) 0.0008(5) 0.0060(6)
    C5 0.0120(6) 0.0147(7) 0.0167(7) -0.0012(5) 0.0022(5) 0.0025(5)
    C18 0.0132(7) 0.0133(7) 0.0207(7) 0.0033(5) 0.0014(5) 0.0053(6)
    C21 0.0165(7) 0.0255(8) 0.0306(8) 0.0042(6) 0.0085(6) 0.0141(7)
    C7 0.0125(7) 0.0124(7) 0.0273(8) 0.0010(5) -0.0025(6) -0.0005(6)
    C16 0.0215(8) 0.0192(7) 0.0198(7) -0.0027(6) 0.0003(6) 0.0050(6)
    C3 0.0116(6) 0.0144(7) 0.0142(6) 0.0012(5) -0.0017(5) 0.0020(5)
    C20 0.0157(7) 0.0179(8) 0.0373(9) -0.0015(6) 0.0006(6) 0.0084(7)
    C19 0.0164(7) 0.0169(7) 0.0252(8) 0.0022(6) 0.0001(6) 0.0041(6)
    C23 0.0191(7) 0.0193(7) 0.0222(7) 0.0007(6) 0.0021(6) 0.0044(6)
    C15 0.0247(8) 0.0309(9) 0.0169(7) -0.0095(7) -0.0038(6) 0.0071(7)
    C10 0.0166(7) 0.0215(8) 0.0323(9) -0.0025(6) 0.0007(6) 0.0042(7)
    O2 0.0439(8) 0.0382(8) 0.0535(9) -0.0277(7) 0.0159(7) -0.0068(7)
    C13 0.0195(8) 0.0275(9) 0.0329(9) 0.0055(6) 0.0019(7) 0.0090(7)
    C12 0.0186(7) 0.0208(8) 0.0226(7) 0.0010(6) 0.0010(6) 0.0039(6)
    C1 0.0181(8) 0.0214(8) 0.0361(9) -0.0035(6) -0.0021(7) -0.0083(7)
    C22 0.0237(8) 0.0254(8) 0.0217(8) 0.0044(6) 0.0059(6) 0.0072(6)
    C14 0.0171(7) 0.0336(9) 0.0285(8) -0.0019(6) -0.0037(6) 0.0160(7)
    C8 0.0229(8) 0.0393(10) 0.0311(9) -0.0082(7) 0.0091(7) 0.0114(8)
    C4 0.0371(10) 0.0491(12) 0.0219(8) -0.0069(9) 0.0088(7) 0.0084(8)
_geom_special_details
;
All s.u.'s (except the s.u. in the dihedral angle between two l.s. planes) are
estimated using the full covariance matrix. The cell s.u.'s are taken into
account individually in the estimation of s.u.'s in distances, angles and
torsion angles; correlations between s.u.'s in cell parameters are only used
when they are defined by crystal symmetry. An approximate (isotropic)
treatment of cell s.u.'s is used for estimating s.u.'s involving l.s. planes.
;
loop_
    _geom_bond_atom_site_label_1
    _geom_bond_atom_site_label_2
    _geom_bond_site_symmetry_2
    _geom_bond_distance
    _geom_bond_publ_flag
    S1 C9 . 1.7531(14) ?
    S1 C2 . 1.7542(14) ?
    F2 C21 . 1.3544(17) ?
    N1 C3 . 1.3758(18) ?
    N1 C9 . 1.3761(18) ?
    N1 C5 . 1.4753(17) ?
    O1 C3 . 1.2154(17) ?
    O3 C10 . 1.341(2) ?
    O3 C8 . 1.4538(18) ?
    N2 C9 . 1.2728(19) ?
    N2 C7 . 1.4171(19) ?
    F1 C15 . 1.3636(19) ?
    C6 C7 . 1.348(2) ?
    C6 C10 . 1.487(2) ?
    C6 C5 . 1.519(2) ?
    C2 C17 . 1.341(2) ?
    C2 C3 . 1.4897(18) ?
    C17 C18 . 1.4578(19) ?
    C17 H17 . 0.9500 ?
    C11 C16 . 1.392(2) ?
    C11 C12 . 1.393(2) ?
    C11 C5 . 1.5222(19) ?
    C5 H5 . 1.0000 ?
    C18 C19 . 1.401(2) ?
    C18 C23 . 1.405(2) ?
    C21 C20 . 1.376(2) ?
    C21 C22 . 1.378(2) ?
    C7 C1 . 1.493(2) ?
    C16 C15 . 1.378(2) ?
    C16 H16 . 0.9500 ?
    C20 C19 . 1.382(2) ?
    C20 H20 . 0.9500 ?
    C19 H19 . 0.9500 ?
    C23 C22 . 1.385(2) ?
    C23 H23 . 0.9500 ?
    C15 C14 . 1.370(3) ?
    C10 O2 . 1.206(2) ?
    C13 C14 . 1.385(2) ?
    C13 C12 . 1.388(2) ?
    C13 H13 . 0.9500 ?
    C12 H12 . 0.9500 ?
    C1 H1A . 0.9800 ?
    C1 H1B . 0.9800 ?
    C1 H1C . 0.9800 ?
    C22 H22 . 0.9500 ?
    C14 H14 . 0.9500 ?
    C8 C4 . 1.493(3) ?
    C8 H8A . 0.9900 ?
    C8 H8B . 0.9900 ?
    C4 H4A . 0.9800 ?
    C4 H4B . 0.9800 ?
    C4 H4C . 0.9800 ?
loop_
    _geom_angle_atom_site_label_1
    _geom_angle_atom_site_label_2
    _geom_angle_atom_site_label_3
    _geom_angle_site_symmetry_1
    _geom_angle_site_symmetry_3
    _geom_angle
    _geom_angle_publ_flag
    C9 S1 C2 . . 91.59(7) ?
    C3 N1 C9 . . 116.66(12) ?
    C3 N1 C5 . . 122.30(11) ?
    C9 N1 C5 . . 120.84(12) ?
    C10 O3 C8 . . 116.91(13) ?
    C9 N2 C7 . . 116.55(12) ?
    C7 C6 C10 . . 123.20(14) ?
    C7 C6 C5 . . 121.96(13) ?
    C10 C6 C5 . . 114.84(13) ?
    C17 C2 C3 . . 120.36(13) ?
    C17 C2 S1 . . 129.53(11) ?
    C3 C2 S1 . . 110.09(10) ?
    C2 C17 C18 . . 130.38(13) ?
    C2 C17 H17 . . 114.8 ?
    C18 C17 H17 . . 114.8 ?
    N2 C9 N1 . . 126.38(13) ?
    N2 C9 S1 . . 122.40(11) ?
    N1 C9 S1 . . 111.18(10) ?
    C16 C11 C12 . . 119.77(14) ?
    C16 C11 C5 . . 120.22(13) ?
    C12 C11 C5 . . 120.00(13) ?
    N1 C5 C6 . . 108.45(11) ?
    N1 C5 C11 . . 109.58(11) ?
    C6 C5 C11 . . 112.94(12) ?
    N1 C5 H5 . . 108.6 ?
    C6 C5 H5 . . 108.6 ?
    C11 C5 H5 . . 108.6 ?
    C19 C18 C23 . . 118.12(13) ?
    C19 C18 C17 . . 117.51(13) ?
    C23 C18 C17 . . 124.36(14) ?
    F2 C21 C20 . . 118.31(15) ?
    F2 C21 C22 . . 118.93(15) ?
    C20 C21 C22 . . 122.76(14) ?
    C6 C7 N2 . . 122.33(13) ?
    C6 C7 C1 . . 126.18(14) ?
    N2 C7 C1 . . 111.43(13) ?
    C15 C16 C11 . . 117.95(15) ?
    C15 C16 H16 . . 121.0 ?
    C11 C16 H16 . . 121.0 ?
    O1 C3 N1 . . 123.41(12) ?
    O1 C3 C2 . . 126.46(13) ?
    N1 C3 C2 . . 110.13(12) ?
    C21 C20 C19 . . 118.32(15) ?
    C21 C20 H20 . . 120.8 ?
    C19 C20 H20 . . 120.8 ?
    C20 C19 C18 . . 121.37(15) ?
    C20 C19 H19 . . 119.3 ?
    C18 C19 H19 . . 119.3 ?
    C22 C23 C18 . . 120.98(15) ?
    C22 C23 H23 . . 119.5 ?
    C18 C23 H23 . . 119.5 ?
    F1 C15 C14 . . 118.29(15) ?
    F1 C15 C16 . . 118.06(16) ?
    C14 C15 C16 . . 123.65(15) ?
    O2 C10 O3 . . 123.27(15) ?
    O2 C10 C6 . . 127.00(16) ?
    O3 C10 C6 . . 109.72(13) ?
    C14 C13 C12 . . 120.42(16) ?
    C14 C13 H13 . . 119.8 ?
    C12 C13 H13 . . 119.8 ?
    C13 C12 C11 . . 120.25(15) ?
    C13 C12 H12 . . 119.9 ?
    C11 C12 H12 . . 119.9 ?
    C7 C1 H1A . . 109.5 ?
    C7 C1 H1B . . 109.5 ?
    H1A C1 H1B . . 109.5 ?
    C7 C1 H1C . . 109.5 ?
    H1A C1 H1C . . 109.5 ?
    H1B C1 H1C . . 109.5 ?
    C21 C22 C23 . . 118.42(15) ?
    C21 C22 H22 . . 120.8 ?
    C23 C22 H22 . . 120.8 ?
    C15 C14 C13 . . 117.95(15) ?
    C15 C14 H14 . . 121.0 ?
    C13 C14 H14 . . 121.0 ?
    O3 C8 C4 . . 106.72(14) ?
    O3 C8 H8A . . 110.4 ?
    C4 C8 H8A . . 110.4 ?
    O3 C8 H8B . . 110.4 ?
    C4 C8 H8B . . 110.4 ?
    H8A C8 H8B . . 108.6 ?
    C8 C4 H4A . . 109.5 ?
    C8 C4 H4B . . 109.5 ?
    H4A C4 H4B . . 109.5 ?
    C8 C4 H4C . . 109.5 ?
    H4A C4 H4C . . 109.5 ?
    H4B C4 H4C . . 109.5 ?
loop_
    _geom_torsion_atom_site_label_1
    _geom_torsion_atom_site_label_2
    _geom_torsion_atom_site_label_3
    _geom_torsion_atom_site_label_4
    _geom_torsion_site_symmetry_1
    _geom_torsion_site_symmetry_2
    _geom_torsion_site_symmetry_3
    _geom_torsion_site_symmetry_4
    _geom_torsion
    _geom_torsion_publ_flag
    C9 S1 C2 C17 . . . . 179.32(14) ?
    C9 S1 C2 C3 . . . . -2.35(10) ?
    C3 C2 C17 C18 . . . . -177.86(13) ?
    S1 C2 C17 C18 . . . . 0.3(2) ?
    C7 N2 C9 N1 . . . . -2.8(2) ?
    C7 N2 C9 S1 . . . . 174.64(10) ?
    C3 N1 C9 N2 . . . . 170.94(14) ?
    C5 N1 C9 N2 . . . . -14.1(2) ?
    C3 N1 C9 S1 . . . . -6.71(15) ?
    C5 N1 C9 S1 . . . . 168.21(10) ?
    C2 S1 C9 N2 . . . . -172.76(13) ?
    C2 S1 C9 N1 . . . . 5.00(11) ?
    C3 N1 C5 C6 . . . . -164.71(12) ?
    C9 N1 C5 C6 . . . . 20.67(17) ?
    C3 N1 C5 C11 . . . . 71.60(16) ?
    C9 N1 C5 C11 . . . . -103.03(14) ?
    C7 C6 C5 N1 . . . . -13.70(19) ?
    C10 C6 C5 N1 . . . . 167.22(12) ?
    C7 C6 C5 C11 . . . . 107.95(16) ?
    C10 C6 C5 C11 . . . . -71.13(16) ?
    C16 C11 C5 N1 . . . . -101.02(15) ?
    C12 C11 C5 N1 . . . . 77.65(16) ?
    C16 C11 C5 C6 . . . . 137.96(14) ?
    C12 C11 C5 C6 . . . . -43.37(17) ?
    C2 C17 C18 C19 . . . . 169.68(15) ?
    C2 C17 C18 C23 . . . . -9.4(2) ?
    C10 C6 C7 N2 . . . . 178.12(13) ?
    C5 C6 C7 N2 . . . . -0.9(2) ?
    C10 C6 C7 C1 . . . . -5.0(2) ?
    C5 C6 C7 C1 . . . . 175.96(14) ?
    C9 N2 C7 C6 . . . . 10.3(2) ?
    C9 N2 C7 C1 . . . . -166.99(13) ?
    C12 C11 C16 C15 . . . . -0.4(2) ?
    C5 C11 C16 C15 . . . . 178.24(13) ?
    C9 N1 C3 O1 . . . . -174.93(13) ?
    C5 N1 C3 O1 . . . . 10.2(2) ?
    C9 N1 C3 C2 . . . . 4.85(17) ?
    C5 N1 C3 C2 . . . . -169.99(12) ?
    C17 C2 C3 O1 . . . . -2.5(2) ?
    S1 C2 C3 O1 . . . . 178.97(12) ?
    C17 C2 C3 N1 . . . . 177.70(13) ?
    S1 C2 C3 N1 . . . . -0.80(14) ?
    F2 C21 C20 C19 . . . . 179.07(13) ?
    C22 C21 C20 C19 . . . . -1.5(2) ?
    C21 C20 C19 C18 . . . . 0.0(2) ?
    C23 C18 C19 C20 . . . . 1.2(2) ?
    C17 C18 C19 C20 . . . . -177.90(14) ?
    C19 C18 C23 C22 . . . . -1.0(2) ?
    C17 C18 C23 C22 . . . . 178.08(14) ?
    C11 C16 C15 F1 . . . . 179.95(13) ?
    C11 C16 C15 C14 . . . . -0.2(2) ?
    C8 O3 C10 O2 . . . . -0.4(2) ?
    C8 O3 C10 C6 . . . . 178.65(13) ?
    C7 C6 C10 O2 . . . . -16.7(3) ?
    C5 C6 C10 O2 . . . . 162.33(17) ?
    C7 C6 C10 O3 . . . . 164.23(14) ?
    C5 C6 C10 O3 . . . . -16.70(18) ?
    C14 C13 C12 C11 . . . . -0.9(2) ?
    C16 C11 C12 C13 . . . . 1.0(2) ?
    C5 C11 C12 C13 . . . . -177.68(14) ?
    F2 C21 C22 C23 . . . . -178.84(14) ?
    C20 C21 C22 C23 . . . . 1.7(2) ?
    C18 C23 C22 C21 . . . . -0.4(2) ?
    F1 C15 C14 C13 . . . . -179.84(14) ?
    C16 C15 C14 C13 . . . . 0.4(2) ?
    C12 C13 C14 C15 . . . . 0.2(2) ?
    C10 O3 C8 C4 . . . . 169.32(15) ?
loop_
    _geom_hbond_atom_site_label_D
    _geom_hbond_atom_site_label_H
    _geom_hbond_atom_site_label_A
    _geom_hbond_site_symmetry_A
    _geom_hbond_distance_DH
    _geom_hbond_distance_HA
    _geom_hbond_distance_DA
    _geom_hbond_angle_DHA
    C19 H19 F1 2_644 0.95 2.534 3.437(2) 159
    C13 H13 F1 2_654 0.95 2.563 3.513(2) 178
    C14 H14 O1 2_654 0.95 2.359 3.303(2) 172
