# Supplementary material for: Crystal structure of ethyl 5-(3-fluoro­phen­yl)-2-[(4-fluoro­phen­yl)methyl­idene]-7-methyl-3-oxo-2H,3H,5H-[1,3]thia­zolo[3,2-a]pyrimidine-6-carboxyl­ate
Source: Acta Crystallogr Sect E Struct Rep Online. 2014 Oct 24;70(Pt 11):o1187–8. doi: 10.1107/S1600536814023010 (PMC4257247; doi:10.1107/S1600536814023010)
Supplement: Supplementary file 2 [file e-70-o1187-Isup2.hkl]

#
# h,k,l, Fc-squared, Fo-squared, sigma(Fo-squared) and status flag
#
data_I
_shelx_title ' 9octb_0m in P 21/n'
_shelx_refln_list_code          4
_shelx_F_calc_maximum      245.45
_exptl_crystal_F_000       912.00
_reflns_d_resolution_high  0.7829
 
loop_
 _symmetry_equiv_pos_as_xyz
 'x, y, z'
 '-x+1/2, y+1/2, -z+1/2'
 '-x, -y, -z'
 'x-1/2, -y-1/2, z-1/2'
 
_cell_length_a     9.4358
_cell_length_b    10.7862
_cell_length_c    20.2246
_cell_angle_alpha  90.000
_cell_angle_beta   92.159
_cell_angle_gamma  90.000
 
_shelx_F_squared_multiplier     1.000
 
loop_
 _refln_index_h
 _refln_index_k
 _refln_index_l
 _refln_F_squared_calc
 _refln_F_squared_meas
 _refln_F_squared_sigma
 _refln_observed_status
   2   0   0     6091.58     6623.87     77.00 o
   4   0   0     3056.71     3124.64     55.66 o
   6   0   0      713.09      702.47     17.02 o
   8   0   0       73.37       88.79     10.29 o
  10   0   0     1602.44     1563.52     52.12 o
  12   0   0       32.75       42.47     11.58 o
   1   1   0      400.41      337.09      8.83 o
   2   1   0    11016.87    11765.44    103.79 o
   3   1   0       58.54       49.68      2.17 o
   4   1   0       60.91       47.35      4.50 o
   5   1   0      427.26      438.40      8.36 o
   6   1   0      133.97      108.52      4.94 o
   7   1   0        2.55        2.57      2.83 o
   8   1   0        0.80        0.00      3.20 o
   9   1   0      215.72      212.81     11.14 o
  10   1   0      299.15      285.05     13.63 o
  11   1   0      958.74      901.73     26.39 o
  12   1   0      132.98      130.49     13.17 o
   0   2   0      221.69      175.75      3.83 o
   1   2   0     6468.66     7235.39     65.10 o
   2   2   0    21137.86    23194.63    225.70 o
   3   2   0     2288.35     2297.97     34.04 o
   4   2   0      401.84      376.08      8.26 o
   5   2   0        7.39        5.13      2.27 o
   6   2   0       44.49       44.33      3.10 o
   7   2   0        3.09        0.00      3.03 o
   8   2   0     3230.81     3317.04     51.53 o
   9   2   0       61.26       54.33      5.07 o
  10   2   0      315.23      289.25     13.83 o
  11   2   0      511.44      505.64     19.04 o
   1   3   0     3914.50     4583.47     42.20 o
   2   3   0     3488.92     3966.22     43.61 o
   3   3   0      574.71      635.51     11.58 o
   4   3   0     1291.37     1403.02     22.99 o
   5   3   0      169.77      168.26      5.50 o
   6   3   0      715.54      702.68     28.35 o
   7   3   0       48.87       53.13      3.75 o
   8   3   0      253.69      241.61      7.51 o
   9   3   0      959.96      954.40     20.63 o
  10   3   0       36.71       25.18      5.11 o
  11   3   0       29.58       35.14      7.41 o
   0   4   0     3145.66     3309.09     47.78 o
   1   4   0     1781.82     1955.01     20.95 o
   2   4   0        0.04        0.00      1.28 o
   3   4   0     1710.89     1640.10     22.63 o
   4   4   0        2.13        1.77      1.65 o
   5   4   0      115.89      117.25      4.75 o
   6   4   0      105.93       95.20      6.53 o
   7   4   0     1997.61     1983.61     40.26 o
   8   4   0      411.93      410.29     10.21 o
   9   4   0      126.01      123.45      6.66 o
  10   4   0        6.91        6.63      5.11 o
  11   4   0      204.23      220.29     13.91 o
   1   5   0      872.91      953.79     14.46 o
   2   5   0      208.56      221.30      5.27 o
   3   5   0      196.02      201.42      5.18 o
   4   5   0       22.90        9.08      1.85 o
   5   5   0      163.09      120.47      7.62 o
   6   5   0     1287.66     1406.30     25.20 o
   7   5   0      698.04      706.14     15.78 o
   8   5   0       25.61       28.06      3.56 o
   9   5   0      755.85      781.51     16.00 o
  10   5   0      311.95      300.89     10.30 o
  11   5   0       23.56       25.46      6.91 o
   0   6   0      859.28      835.40     19.09 o
   1   6   0     1308.77     1578.74     30.43 o
   2   6   0       22.26       14.14      2.07 o
   3   6   0      851.20      778.32     13.23 o
   4   6   0      557.79      567.68     14.49 o
   5   6   0      173.62      141.72      5.29 o
   6   6   0       75.60       94.32      4.91 o
   7   6   0     2013.35     2039.28     35.22 o
   8   6   0      673.69      670.59     19.11 o
   9   6   0      381.99      373.19     10.94 o
  10   6   0      178.72      172.47      9.11 o
   1   7   0       89.25       69.56      4.01 o
   2   7   0     1386.52     1493.61     25.50 o
   3   7   0      319.18      322.48     11.24 o
   4   7   0        0.05        1.67      2.61 o
   5   7   0      354.05      354.09      8.90 o
   6   7   0       11.15        7.30      3.18 o
   7   7   0      184.01      178.45      7.43 o
   8   7   0      184.74      192.91      8.35 o
   9   7   0        0.24        0.00      4.55 o
  10   7   0       19.85       14.49      5.40 o
   0   8   0     1539.51     1540.46     34.42 o
   1   8   0     1142.34     1259.83     20.16 o
   2   8   0      414.09      390.29      9.21 o
   3   8   0      500.40      456.61     12.72 o
   4   8   0      870.52      831.54     15.41 o
   5   8   0       91.11       86.60      5.41 o
   6   8   0       74.46       85.04      5.60 o
   7   8   0      764.84      791.74     16.35 o
   8   8   0      200.62      222.15      9.27 o
   9   8   0      108.30      121.57      7.98 o
   1   9   0       53.60       65.41      4.55 o
   2   9   0      975.09      931.49     21.64 o
   3   9   0      232.36      238.94      9.01 o
   4   9   0      150.06      174.12     10.59 o
   5   9   0       61.54       64.17      5.00 o
   6   9   0      349.33      341.85     10.32 o
   7   9   0      389.16      400.38     11.62 o
   8   9   0      216.62      218.67     10.14 o
   9   9   0        7.00        8.55      5.73 o
   0  10   0      540.72      495.13     30.56 o
   1  10   0       96.97       78.58      8.82 o
   2  10   0       41.67       44.91      4.89 o
   3  10   0        3.97        3.31      3.98 o
   4  10   0      497.82      550.13     13.03 o
   5  10   0      179.64      178.39     10.40 o
   6  10   0       48.82       53.52      5.47 o
   7  10   0        0.39        7.23      5.43 o
   8  10   0      169.75      182.74     10.53 o
   1  11   0      672.04      633.36     14.47 o
   2  11   0      162.81      143.92      8.11 o
   3  11   0       65.24       75.12      5.68 o
   4  11   0      178.66      193.09      9.03 o
   5  11   0      436.21      463.29     12.99 o
   6  11   0        8.13        3.99      5.89 o
   7  11   0       35.39       38.89      6.61 o
   0  12   0      317.17      355.30     15.90 o
   1  12   0       96.95      106.65      7.13 o
   2  12   0      277.49      250.08     10.53 o
   3  12   0      350.96      373.12     13.99 o
   4  12   0        0.93        2.17      6.87 o
   5  12   0        2.90        0.00      6.95 o
   1  13   0      785.00      815.20     26.13 o
   2  13   0        4.10        7.62      8.61 o
   3  13   0       48.52       46.57      9.12 o
 -11   0   1      155.38      131.26     16.09 o
  -9   0   1     3118.42     3139.26     88.15 o
  -7   0   1       74.86       62.41      8.36 o
  -5   0   1      163.58      110.03      7.72 o
  -3   0   1     2488.91     2655.23     37.53 o
  -1   0   1     5324.88     4642.46    172.76 o
   5   0   1      801.96      827.79     18.84 o
   7   0   1      682.80      696.32     18.13 o
   9   0   1       27.72       33.46      8.36 o
  11   0   1      266.56      254.15     19.95 o
 -12   1   1      101.37      102.17      9.98 o
 -11   1   1      419.95      417.84     17.27 o
 -10   1   1      160.79      155.33     10.68 o
  -9   1   1      849.73      855.85     23.20 o
  -8   1   1      293.47      258.91     11.14 o
  -7   1   1     2135.91     2090.97     33.94 o
  -6   1   1      160.47      132.79      4.49 o
  -5   1   1     1212.74     1190.18     15.20 o
  -4   1   1      434.17      423.21      6.42 o
  -3   1   1      604.75      540.78     10.12 o
  -2   1   1     1439.73     1468.56     15.36 o
  -1   1   1     2349.66     2538.93     49.50 o
   0   1   1     2426.40     2537.02     61.13 o
   1   1   1      352.26      238.03      3.54 o
   2   1   1    15127.52    15957.57    160.52 o
   3   1   1     2754.05     2938.66     36.00 o
   4   1   1      838.05      854.04     12.81 o
   5   1   1      356.09      321.48      7.65 o
   6   1   1      164.68      115.37      8.45 o
   7   1   1      422.69      381.74     10.50 o
   8   1   1       79.48       75.21      5.93 o
   9   1   1      618.57      616.94     15.19 o
  10   1   1      511.47      497.95     17.97 o
  11   1   1       22.34       20.27      6.82 o
 -11   2   1      246.29      230.01     15.12 o
 -10   2   1      105.03      115.26      9.98 o
  -9   2   1      697.67      655.45     19.55 o
  -8   2   1      909.64      895.74     18.52 o
  -7   2   1        0.98        0.00      2.69 o
  -6   2   1        1.91        1.47      1.85 o
  -5   2   1     1858.31     1770.18     24.26 o
  -4   2   1       96.67       85.92      3.30 o
  -3   2   1       68.65       46.39      2.17 o
  -2   2   1     5736.59     6618.37     70.84 o
  -1   2   1     2116.55     2219.84     20.81 o
   0   2   1     8992.53     9376.79     78.53 o
   1   2   1     1562.93     1679.92     15.02 o
   2   2   1    23781.11    25978.23    229.25 o
   3   2   1      894.46      950.64     15.68 o
   4   2   1      848.44      791.39     14.32 o
   5   2   1      431.83      441.33      9.75 o
   6   2   1      615.58      518.92     63.70 o
   7   2   1      211.28      199.82      7.60 o
   8   2   1       25.83       30.53      4.14 o
   9   2   1       78.10       71.44      6.37 o
  10   2   1      560.31      554.31     15.31 o
  11   2   1      157.62      146.45     12.00 o
 -11   3   1       30.87       29.32      6.78 o
 -10   3   1        0.03        2.91      5.57 o
  -9   3   1      699.61      681.20     16.43 o
  -8   3   1      181.57      175.74      6.63 o
  -7   3   1      124.67      129.54      5.33 o
  -6   3   1      143.89      131.59      4.83 o
  -5   3   1      936.82      899.06     16.43 o
  -4   3   1     2912.54     3024.62     45.05 o
  -3   3   1      172.92      226.02      5.42 o
  -2   3   1      157.67      115.29      2.80 o
  -1   3   1     2698.96     3096.98     31.30 o
   0   3   1     5373.57     5585.21     47.68 o
   1   3   1     3646.41     3989.07     36.92 o
   2   3   1     8866.33     9943.27    106.16 o
   3   3   1     1146.06     1230.19     20.01 o
   4   3   1     1138.79     1038.52     19.25 o
   5   3   1       38.00       30.70      2.62 o
   6   3   1       62.08       57.51      5.67 o
   7   3   1       23.84       20.58      4.18 o
   8   3   1     1973.34     1954.98     29.24 o
   9   3   1     1589.75     1627.63     30.27 o
  10   3   1      322.49      319.00     11.67 o
  11   3   1      413.38      400.88     44.40 o
 -11   4   1        9.49        6.92     11.58 o
 -10   4   1      111.20      104.97      7.53 o
  -9   4   1      104.91      119.43      6.43 o
  -8   4   1     1544.78     1558.47     24.57 o
  -7   4   1      788.48      753.64     13.95 o
  -6   4   1      543.15      540.51     12.23 o
  -5   4   1        2.86        1.66      2.03 o
  -4   4   1       33.70       19.21      2.14 o
  -3   4   1      392.18      409.12      7.70 o
  -2   4   1     1196.61     1240.27     17.60 o
  -1   4   1      723.49      753.41     10.24 o
   0   4   1     2300.34     2605.17     26.91 o
   1   4   1     1847.47     2099.62     24.36 o
   2   4   1      169.27      226.83      4.18 o
   3   4   1     4054.73     4679.88     58.36 o
   4   4   1      850.27      932.43     16.52 o
   5   4   1       71.02       65.45      7.09 o
   6   4   1     1518.35     1517.03     42.14 o
   7   4   1      110.57      109.47      5.72 o
   8   4   1     1920.85     1972.16     29.64 o
   9   4   1      409.12      364.52     10.36 o
  10   4   1      214.88      194.68     10.07 o
  11   4   1       20.83       21.96      6.69 o
 -11   5   1       84.13       84.88      9.71 o
 -10   5   1      101.73       97.89      6.65 o
  -9   5   1        0.82        0.00      3.98 o
  -8   5   1        4.49        5.78      3.32 o
  -7   5   1       92.82       82.19      6.37 o
  -6   5   1       35.18       40.48      3.68 o
  -5   5   1        0.04        0.70      2.08 o
  -4   5   1      719.59      632.94     11.23 o
  -3   5   1      737.16      780.97     12.84 o
  -2   5   1     4102.28     4543.65     57.18 o
  -1   5   1     1161.57     1161.99     17.04 o
   0   5   1     4932.54     5313.11     58.57 o
   1   5   1      355.13      372.12      6.19 o
   2   5   1     2404.84     2568.95     43.74 o
   3   5   1      462.20      465.13      8.73 o
   4   5   1       47.15       20.11      2.92 o
   5   5   1      114.40       99.45      4.65 o
   6   5   1        1.13        1.02      4.79 o
   7   5   1      406.56      408.67     11.01 o
   8   5   1      712.98      718.63     19.79 o
   9   5   1      125.64      129.43      7.15 o
  10   5   1     1021.95     1015.06     19.96 o
  11   5   1      173.75      175.66     14.26 o
 -10   6   1        1.93        0.00      5.13 o
  -9   6   1        5.49        1.21      4.41 o
  -8   6   1        2.49        6.35      3.70 o
  -7   6   1        9.56       14.62      3.62 o
  -6   6   1     2020.70     2042.18     30.33 o
  -5   6   1      219.91      218.93      6.45 o
  -4   6   1        2.11        1.56      2.04 o
  -3   6   1       13.57       11.92      2.00 o
  -2   6   1      570.48      530.19     10.04 o
  -1   6   1      225.79      252.92      6.11 o
   0   6   1       32.37       22.88      2.00 o
   1   6   1      746.00      814.43     13.47 o
   2   6   1      853.32      800.30     13.42 o
   3   6   1       69.79       63.06      3.61 o
   4   6   1       44.40       44.06      3.71 o
   5   6   1      292.01      286.33      8.91 o
   6   6   1      363.16      337.33      8.80 o
   7   6   1       36.16       28.12      3.68 o
   8   6   1      137.14      134.87      7.69 o
   9   6   1       32.57       35.38      4.75 o
  10   6   1        0.06        0.00      8.29 o
 -10   7   1        4.24       12.04      5.67 o
  -9   7   1       39.00       44.84      4.85 o
  -8   7   1      126.30      116.21      6.49 o
  -7   7   1       43.36       39.03      4.20 o
  -6   7   1       24.77       24.21      3.28 o
  -5   7   1       36.46       44.37      3.70 o
  -4   7   1      448.09      438.54     13.36 o
  -3   7   1      399.60      356.67      8.33 o
  -2   7   1       18.81       19.86      3.06 o
  -1   7   1       94.88       54.09      3.86 o
   0   7   1     4267.34     4498.63     57.81 o
   1   7   1      532.01      461.45      9.37 o
   2   7   1      224.17      190.38     10.38 o
   3   7   1     1092.16      972.68     16.40 o
   4   7   1      617.80      592.48     11.74 o
   5   7   1       32.79       34.42      3.32 o
   6   7   1      125.89      137.29      6.21 o
   7   7   1      236.35      211.56      7.97 o
   8   7   1       35.91       30.35      4.64 o
   9   7   1       17.52       25.82      5.53 o
  10   7   1       67.19      100.49      6.88 o
  -9   8   1      195.94      217.50      9.21 o
  -8   8   1       98.20       98.01      7.64 o
  -7   8   1      221.48      231.90     11.70 o
  -6   8   1        4.41        6.79      3.62 o
  -5   8   1      580.04      576.45     12.56 o
  -4   8   1      552.31      480.78     22.85 o
  -3   8   1       89.02       94.78      5.29 o
  -2   8   1      107.55       95.29      4.95 o
  -1   8   1      177.96      133.69     12.44 o
   0   8   1       75.46       62.08      6.04 o
   1   8   1       41.56       55.99      5.20 o
   2   8   1        6.13        7.32      2.72 o
   3   8   1      167.88      147.61      9.01 o
   4   8   1       49.42       38.78      4.27 o
   5   8   1      878.02      890.81     16.52 o
   6   8   1      103.33       93.22      5.75 o
   7   8   1       45.22       47.85      4.62 o
   8   8   1       11.48       11.09      4.81 o
   9   8   1      198.47      184.32     11.10 o
  -9   9   1      230.05      264.58     10.65 o
  -8   9   1       43.13       38.50      6.57 o
  -7   9   1      688.84      726.00     16.14 o
  -6   9   1       22.65       17.43      4.29 o
  -5   9   1      502.72      459.71     11.59 o
  -4   9   1       35.74       39.02      3.98 o
  -3   9   1      542.54      540.48     13.95 o
  -2   9   1        1.70        5.74      3.40 o
  -1   9   1     1724.28     1703.56     26.20 o
   0   9   1      386.42      360.46      9.31 o
   1   9   1      143.64      131.59     13.93 o
   2   9   1       72.09       63.05      5.57 o
   3   9   1      418.65      410.90     10.26 o
   4   9   1      399.09      352.97      9.62 o
   5   9   1       35.12       38.52      4.31 o
   6   9   1       98.33       99.02      6.70 o
   7   9   1      504.28      475.41     12.86 o
   8   9   1      223.40      233.18     10.32 o
   9   9   1       37.62       57.14      7.92 o
  -8  10   1        9.97       11.45      6.91 o
  -7  10   1       67.87       83.24      7.80 o
  -6  10   1        6.97       14.17      4.93 o
  -5  10   1      536.65      585.07     13.85 o
  -4  10   1        9.80       18.02      4.42 o
  -3  10   1     1135.30     1104.53     19.92 o
  -2  10   1       83.05       85.51      5.70 o
  -1  10   1      134.18      113.19      6.67 o
   0  10   1        4.29        1.11      3.91 o
   1  10   1      131.68      126.26      6.81 o
   2  10   1       62.31       73.81      5.92 o
   3  10   1       49.92       56.49      7.15 o
   4  10   1       15.44       18.95      4.37 o
   5  10   1        0.59        4.93      4.59 o
   6  10   1       94.41      102.25      6.97 o
   7  10   1       57.75       58.51      5.99 o
   8  10   1      152.87      171.13     10.53 o
  -7  11   1       16.13        9.83      6.60 o
  -6  11   1       15.10       18.64      5.83 o
  -5  11   1      108.05      120.89      7.80 o
  -4  11   1      853.67      907.02     18.31 o
  -3  11   1      615.95      643.72     14.67 o
  -2  11   1       50.88       54.30      5.28 o
  -1  11   1       57.87       60.10      5.21 o
   0  11   1      360.26      368.26     15.14 o
   1  11   1       39.57       30.21      5.85 o
   2  11   1       82.49       89.28      6.76 o
   3  11   1      604.79      618.42     14.34 o
   4  11   1      266.06      282.21     10.98 o
   5  11   1       14.03       15.35      5.39 o
   6  11   1      454.45      490.56     13.88 o
   7  11   1      286.61      293.55     15.66 o
  -5  12   1        1.06       10.17      6.18 o
  -4  12   1       13.34       17.77      5.95 o
  -3  12   1       44.19       32.83      5.95 o
  -2  12   1      330.02      363.03     11.94 o
  -1  12   1      232.68      229.08     10.01 o
   0  12   1      107.63      115.79     12.29 o
   1  12   1      237.09      220.89     11.59 o
   2  12   1       11.10       15.21      6.88 o
   3  12   1        0.00        6.58      6.32 o
   4  12   1        9.64        9.33      6.62 o
   5  12   1      256.27      262.79     12.93 o
  -3  13   1      123.82      128.27     15.12 o
  -2  13   1       27.00       25.32      8.33 o
  -1  13   1       49.23       41.45     13.83 o
   0  13   1      378.16      368.56     25.74 o
   1  13   1       44.15       33.33      8.41 o
   2  13   1       28.71       36.46      8.79 o
   3  13   1       41.02       40.81      9.49 o
 -12   0   2      786.19      819.72     36.03 o
 -10   0   2       28.43       32.81      8.36 o
  -8   0   2     1475.59     1419.39     45.04 o
  -6   0   2      743.65      744.44     25.74 o
  -4   0   2       48.90       51.81      4.50 o
  -2   0   2       15.64       29.72      1.36 o
   2   0   2      211.08      243.68      6.59 o
   4   0   2      149.84      142.84      8.36 o
   6   0   2     3381.94     3527.59     63.26 o
   8   0   2      144.23      136.74      8.33 o
  10   0   2     3158.46     3192.02     92.01 o
 -12   1   2        6.15        0.00      7.28 o
 -11   1   2       46.07       52.65      7.24 o
 -10   1   2       38.05       36.77      5.91 o
  -9   1   2      816.60      847.97     22.97 o
  -8   1   2      531.90      519.65     16.15 o
  -7   1   2      368.40      333.81     11.60 o
  -6   1   2     5215.07     5444.28    250.93 o
  -5   1   2        0.23        0.00      1.42 o
  -4   1   2     1543.34     1707.58     20.00 o
  -3   1   2      509.56      492.67      6.70 o
  -2   1   2     8676.99     9635.76     75.73 o
  -1   1   2     2700.70     2938.59     30.07 o
   0   1   2    17034.09    16944.30    204.01 o
   1   1   2     2281.58     2501.33     25.12 o
   2   1   2     1596.59     1577.13     16.63 o
   3   1   2      492.54      464.11      7.53 o
   4   1   2     1247.36     1270.71     17.81 o
   5   1   2       40.51       37.71      3.64 o
   6   1   2     1962.95     1949.30     37.43 o
   7   1   2        2.20        8.06      3.03 o
   8   1   2      708.95      716.95     16.45 o
   9   1   2      117.38      106.82      7.26 o
  10   1   2      286.09      263.88     13.42 o
  11   1   2     1937.04     1835.58     62.73 o
 -11   2   2      908.26      831.50     55.01 o
 -10   2   2       86.96       76.54     12.87 o
  -9   2   2     1813.71     1818.16     40.25 o
  -8   2   2      176.73      152.74      8.61 o
  -7   2   2       26.72       26.09      2.59 o
  -6   2   2       38.91       21.59      2.16 o
  -5   2   2      755.08      621.00     10.60 o
  -4   2   2     1120.06     1144.60     16.23 o
  -3   2   2     1559.60     1684.65     33.14 o
  -2   2   2    11611.21    13243.12    129.02 o
  -1   2   2     5411.27     6082.79     54.99 o
   0   2   2       15.77       12.51      0.79 o
   1   2   2        4.32        2.67      0.38 o
   2   2   2    60244.27    62406.36    608.66 o
   3   2   2      271.75      286.13      6.63 o
   4   2   2      328.11      366.61      7.98 o
   5   2   2       51.43       22.54      2.57 o
   6   2   2      256.83      201.90      6.71 o
   7   2   2      196.40      196.89     12.87 o
   8   2   2      702.04      692.78     16.29 o
   9   2   2      211.46      202.65      9.10 o
  10   2   2      599.38      608.74     16.29 o
  11   2   2      118.56      115.46     11.14 o
 -11   3   2      373.94      365.59     16.11 o
 -10   3   2      205.10      200.23     12.87 o
  -9   3   2        0.44        0.00      3.68 o
  -8   3   2     6046.26     6327.98     79.20 o
  -7   3   2     4083.98     4230.23     54.28 o
  -6   3   2       11.25        4.30      2.04 o
  -5   3   2     2747.77     2771.75     35.90 o
  -4   3   2       44.32       43.27      5.04 o
  -3   3   2        6.77        4.27      1.21 o
  -2   3   2      118.96       91.55      2.87 o
  -1   3   2     1484.25     1556.86     16.63 o
   0   3   2     6556.57     7200.31     65.06 o
   1   3   2     3755.81     4153.42     50.50 o
   2   3   2      313.34      317.03      6.52 o
   3   3   2       50.63       62.43      5.16 o
   4   3   2      120.20      126.16      4.21 o
   5   3   2      242.00      198.36      5.96 o
   6   3   2      287.18      249.40      7.46 o
   7   3   2      371.64      365.99     13.93 o
   8   3   2        2.25        0.00      3.88 o
   9   3   2      326.88      299.41     14.46 o
  10   3   2        0.50        3.37      5.20 o
  11   3   2       13.43        4.54      5.96 o
 -11   4   2      182.19      169.38     12.64 o
 -10   4   2       74.64       81.64      9.08 o
  -9   4   2     1554.90     1630.42     26.02 o
  -8   4   2      224.56      212.43      7.34 o
  -7   4   2        9.80        4.35      2.92 o
  -6   4   2      324.86      324.38      7.83 o
  -5   4   2      405.31      345.50     12.58 o
  -4   4   2      190.50      202.97      5.79 o
  -3   4   2     2443.97     2785.95     41.60 o
  -2   4   2      232.78      210.11      4.90 o
  -1   4   2     3684.47     3932.67     43.67 o
   0   4   2       10.60        8.28      1.01 o
   1   4   2      386.73      401.36      6.03 o
   2   4   2       13.55        6.66      0.93 o
   3   4   2       14.80       42.90      2.27 o
   4   4   2     1415.51     1618.52     26.04 o
   5   4   2        0.84        0.00      2.08 o
   6   4   2      101.09      103.81      4.94 o
   7   4   2      566.24      544.72     13.17 o
   8   4   2      506.71      511.43     16.73 o
   9   4   2       77.03       77.34      6.29 o
  10   4   2       57.39       46.83      6.15 o
  11   4   2      225.34      242.18     12.12 o
 -11   5   2       16.63       10.42     13.51 o
 -10   5   2       48.80       58.23      5.85 o
  -9   5   2      520.15      491.96     12.19 o
  -8   5   2      464.36      453.49     11.06 o
  -7   5   2     1529.80     1530.71     23.85 o
  -6   5   2       82.90       91.91      6.13 o
  -5   5   2      202.41      188.16      8.43 o
  -4   5   2      214.46      155.76      4.79 o
  -3   5   2     1499.15     1556.49     22.26 o
  -2   5   2      646.52      619.49     10.53 o
  -1   5   2     1332.48     1323.42     18.97 o
   0   5   2      327.49      337.77      5.81 o
   1   5   2     2196.25     2483.88     28.82 o
   2   5   2     1348.22     1526.43     21.57 o
   3   5   2     4539.78     4951.69     62.37 o
   4   5   2     1295.68     1386.18     20.63 o
   5   5   2       65.01       63.73      3.60 o
   6   5   2     1233.35     1261.63     23.02 o
   7   5   2      129.24      125.09      6.41 o
   8   5   2        9.88       14.76      3.68 o
   9   5   2      126.32      129.94      7.21 o
  10   5   2      282.51      270.05     12.16 o
  11   5   2       26.58       21.99      7.09 o
 -10   6   2       31.76       38.52      5.30 o
  -9   6   2      188.25      186.65      9.38 o
  -8   6   2        1.64        7.48      3.70 o
  -7   6   2      112.00      103.86      7.79 o
  -6   6   2     2124.98     2278.47     37.62 o
  -5   6   2     3170.23     3272.80     44.29 o
  -4   6   2      823.51      839.19     14.51 o
  -3   6   2       66.44       61.10      3.89 o
  -2   6   2        1.62        0.56      1.89 o
  -1   6   2     1939.26     2033.24     30.65 o
   0   6   2       11.40        3.70      1.93 o
   1   6   2      465.89      511.77      9.52 o
   2   6   2       87.86       67.65      3.48 o
   3   6   2     1080.70     1121.62     17.42 o
   4   6   2      158.41      168.49      5.55 o
   5   6   2     1369.80     1387.26     21.69 o
   6   6   2     1429.53     1419.20     22.79 o
   7   6   2        9.95       13.74      3.28 o
   8   6   2        0.21        0.61      4.06 o
   9   6   2       13.35       11.66      6.11 o
  10   6   2      253.59      262.13     10.58 o
 -10   7   2        2.02        0.00      5.63 o
  -9   7   2        0.41        2.53      4.85 o
  -8   7   2       43.93       47.27      4.21 o
  -7   7   2        2.20        0.75      4.06 o
  -6   7   2      447.56      446.79     10.78 o
  -5   7   2     2762.10     2866.51     40.02 o
  -4   7   2      106.33       93.32      5.57 o
  -3   7   2      213.48      182.91      9.47 o
  -2   7   2       74.68       51.51      3.37 o
  -1   7   2      804.66      768.47     27.98 o
   0   7   2       78.61       66.83      3.84 o
   1   7   2       64.23       58.07      3.67 o
   2   7   2     2327.34     2442.88     33.86 o
   3   7   2       92.62       73.32      4.92 o
   4   7   2      311.19      284.31      8.82 o
   5   7   2      229.70      246.61      8.36 o
   6   7   2       76.42       77.96      5.32 o
   7   7   2        9.30       16.18      3.74 o
   8   7   2      236.84      249.02      9.94 o
   9   7   2        2.25        8.27      5.76 o
  10   7   2       85.30       89.24      6.30 o
  -9   8   2      109.71      131.57      7.15 o
  -8   8   2      234.93      211.60      8.54 o
  -7   8   2        2.05        8.40      4.84 o
  -6   8   2      867.02      887.89     17.18 o
  -5   8   2      639.42      611.71     13.06 o
  -4   8   2      949.56      900.69     16.29 o
  -3   8   2       81.01       55.87      3.95 o
  -2   8   2      323.30      334.58      8.42 o
  -1   8   2       34.60       25.16      2.90 o
   0   8   2      100.41       78.76      5.01 o
   1   8   2      803.24      864.31     15.20 o
   2   8   2      216.84      202.24      8.27 o
   3   8   2        2.65        4.09      2.81 o
   4   8   2      978.43      972.19     17.18 o
   5   8   2      114.52      106.83      6.51 o
   6   8   2      243.86      259.56      8.41 o
   7   8   2      334.21      316.99     10.05 o
   8   8   2      152.11      158.57     13.00 o
   9   8   2        3.27        4.45      5.66 o
  -9   9   2      605.70      687.46     15.46 o
  -8   9   2      234.51      262.55     12.74 o
  -7   9   2      656.92      669.97     15.36 o
  -6   9   2      266.44      269.68      9.46 o
  -5   9   2       15.32       11.67      3.95 o
  -4   9   2       53.14       55.30      6.95 o
  -3   9   2       36.06       31.41      3.73 o
  -2   9   2     1164.14     1054.83     45.15 o
  -1   9   2      106.72      101.41      7.06 o
   0   9   2        4.05        4.31      3.29 o
   1   9   2      124.52       99.25      5.60 o
   2   9   2      944.77      909.28     20.21 o
   3   9   2      304.39      275.99      8.30 o
   4   9   2        9.81        6.21      3.67 o
   5   9   2       29.77       42.43      4.38 o
   6   9   2      709.04      716.49     15.40 o
   7   9   2      102.76      109.42      7.63 o
   8   9   2       62.33       86.02      9.01 o
   9   9   2        9.34       14.55      6.38 o
  -8  10   2      279.18      322.43     11.20 o
  -7  10   2       49.92       52.72      5.90 o
  -6  10   2       88.73       84.39      7.06 o
  -5  10   2      124.48      132.08      7.46 o
  -4  10   2      103.45      105.65      8.73 o
  -3  10   2      309.51      317.42      9.77 o
  -2  10   2     1237.20     1250.12     21.51 o
  -1  10   2      127.08      121.31      9.20 o
   0  10   2      633.11      580.88     20.34 o
   1  10   2       26.00       22.62      3.90 o
   2  10   2      293.31      275.60     17.03 o
   3  10   2      256.97      235.55      8.58 o
   4  10   2       11.24        1.26      4.13 o
   5  10   2      150.81      155.95      8.25 o
   6  10   2       31.08       28.92      7.89 o
   7  10   2      229.62      233.63     10.61 o
   8  10   2       57.58       57.09      6.70 o
  -7  11   2       32.86       60.03      6.64 o
  -6  11   2      151.14      152.80      8.88 o
  -5  11   2        1.50        2.66      5.28 o
  -4  11   2        7.78        9.07      5.04 o
  -3  11   2      141.40      130.64      8.11 o
  -2  11   2       20.09       18.03      4.76 o
  -1  11   2       25.37       29.22      4.68 o
   0  11   2      136.75      128.32      7.75 o
   1  11   2      678.52      680.73     14.97 o
   2  11   2       15.89       21.05      4.91 o
   3  11   2      119.06      114.96      6.90 o
   4  11   2        0.02        1.84      5.61 o
   5  11   2      328.40      325.72     20.14 o
   6  11   2      364.29      451.86     18.24 o
   7  11   2       28.73       38.66      9.69 o
  -5  12   2       48.19       50.26      9.99 o
  -4  12   2       80.66       84.22      7.85 o
  -3  12   2      171.05      158.95      9.88 o
  -2  12   2       12.16        6.16      6.34 o
  -1  12   2      194.05      214.96     12.30 o
   0  12   2       37.33       45.81      6.70 o
   1  12   2        1.02        5.90      8.16 o
   2  12   2      430.37      403.63     15.21 o
   3  12   2      621.45      647.21     18.42 o
   4  12   2       95.41      102.27      9.55 o
   5  12   2      110.74      129.49     13.08 o
  -3  13   2       61.16       65.08      9.58 o
  -2  13   2      265.40      269.05     15.65 o
  -1  13   2       74.97       71.98      8.35 o
   0  13   2      393.62      389.22     19.27 o
   1  13   2      262.92      265.68     13.32 o
   2  13   2       13.74       21.30      7.45 o
   3  13   2        0.09        8.77      7.64 o
 -11   0   3      716.11      614.47     28.95 o
  -9   0   3     1153.78     1105.40     38.61 o
  -7   0   3      686.00      600.31     23.16 o
  -5   0   3      196.14      225.84     10.94 o
  -3   0   3     9450.84    10209.11    141.87 o
  -1   0   3     1340.13     1414.08     14.44 o
   1   0   3    16573.79    17722.30    417.26 o
   3   0   3    17271.27    19053.67    450.40 o
   5   0   3     5789.60     6297.18    157.00 o
   7   0   3      435.02      483.85     14.74 o
   9   0   3      219.18      223.54     11.08 o
  11   0   3      359.38      315.92     22.52 o
 -11   1   3       17.37       10.49      6.13 o
 -10   1   3       58.28       45.04      5.91 o
  -9   1   3      502.16      509.15     18.34 o
  -8   1   3      107.20       92.97      7.04 o
  -7   1   3      253.79      264.55     10.23 o
  -6   1   3     3250.06     2724.85     51.64 o
  -5   1   3     4243.51     4330.95     63.03 o
  -4   1   3     3590.06     4007.91     49.95 o
  -3   1   3      722.31      704.33      9.63 o
  -2   1   3     2433.73     2638.22     19.55 o
  -1   1   3     2135.83     2357.01     18.42 o
   0   1   3     3432.40     3766.80     40.97 o
   1   1   3     1104.76     1133.35     10.96 o
   2   1   3     9163.25    10175.40     91.94 o
   3   1   3      179.90      221.04      5.27 o
   4   1   3       12.37       15.52      1.86 o
   5   1   3     1231.31     1306.97     22.21 o
   6   1   3      704.80      682.61     14.18 o
   7   1   3      802.96      808.37     16.45 o
   8   1   3       24.42       20.73      4.09 o
   9   1   3      258.06      253.01      9.87 o
  10   1   3      335.20      325.93     12.09 o
  11   1   3       46.26       41.36      7.69 o
 -11   2   3      199.30      201.84     12.26 o
 -10   2   3       87.78       95.23      9.07 o
  -9   2   3      410.12      435.03     15.45 o
  -8   2   3       72.52       66.35      5.20 o
  -7   2   3      918.13      888.23     17.70 o
  -6   2   3      612.63      575.10     28.71 o
  -5   2   3      711.51      712.77     10.06 o
  -4   2   3      187.20      181.97      3.55 o
  -3   2   3     3891.70     4269.02     42.21 o
  -2   2   3       92.75       94.43      2.03 o
  -1   2   3     4914.71     5408.02     48.35 o
   0   2   3    10259.43    11132.67    100.35 o
   1   2   3      133.75      110.33      2.19 o
   2   2   3    24792.45    27264.47    227.23 o
   3   2   3       76.09       59.93      2.26 o
   4   2   3        1.37        0.03      1.22 o
   5   2   3      769.64      876.55     13.84 o
   6   2   3       20.71       12.48      3.54 o
   7   2   3        0.16        4.69      3.85 o
   8   2   3      436.77      408.28     11.75 o
   9   2   3      239.19      221.65      9.71 o
  10   2   3      642.29      644.86     17.03 o
  11   2   3      188.99      182.36     14.04 o
 -11   3   3       67.20       59.47      7.50 o
 -10   3   3       44.00       38.97      6.32 o
  -9   3   3       20.37       26.93      4.14 o
  -8   3   3       19.77       23.47      3.42 o
  -7   3   3        8.23       14.98      2.51 o
  -6   3   3        5.27       12.65      2.13 o
  -5   3   3      220.80      202.18      5.30 o
  -4   3   3      924.59      990.18     14.71 o
  -3   3   3      253.74      211.59      4.73 o
  -2   3   3       30.56       29.58      1.83 o
  -1   3   3     3199.52     3469.93     38.14 o
   0   3   3        3.79        7.19      1.11 o
   1   3   3       23.57        8.84      1.18 o
   2   3   3     1335.35     1476.35     14.50 o
   3   3   3      249.09      274.44      6.41 o
   4   3   3      165.50      191.53      5.42 o
   5   3   3      161.21      136.03      9.16 o
   6   3   3       10.94       15.10      2.47 o
   7   3   3        6.68        6.48      3.93 o
   8   3   3      123.39      113.24     11.58 o
   9   3   3       64.54       57.57      5.64 o
  10   3   3      759.16      753.57     19.10 o
  11   3   3      147.97      134.98     11.34 o
 -11   4   3        8.92        9.43      7.24 o
 -10   4   3      718.49      750.79     18.54 o
  -9   4   3      134.48      131.77      7.60 o
  -8   4   3      286.96      298.70      8.49 o
  -7   4   3       64.65       55.30      4.07 o
  -6   4   3     1592.27     1629.08     23.93 o
  -5   4   3      122.35       82.86      5.11 o
  -4   4   3        5.52        2.30      1.58 o
  -3   4   3      248.91      265.79      5.30 o
  -2   4   3      452.33      371.67      6.27 o
  -1   4   3     1130.21     1169.42     14.52 o
   0   4   3      242.31      225.16      7.14 o
   1   4   3        5.24        0.00      1.17 o
   2   4   3     1548.72     1617.77     23.21 o
   3   4   3     3396.08     4021.24     50.76 o
   4   4   3     7634.45     8691.64    121.94 o
   5   4   3        5.15        0.83      2.08 o
   6   4   3        3.03        0.54      2.51 o
   7   4   3      828.84      832.67     17.51 o
   8   4   3      250.34      263.16      9.27 o
   9   4   3      547.51      523.50     14.87 o
  10   4   3      344.09      326.57     12.78 o
  11   4   3       45.53       53.41      7.00 o
 -11   5   3        1.14        4.29      6.39 o
 -10   5   3        0.99        4.20      6.45 o
  -9   5   3      357.89      357.99     10.22 o
  -8   5   3      306.31      303.06      8.80 o
  -7   5   3     1711.96     1732.95     26.01 o
  -6   5   3      178.57      170.50      5.81 o
  -5   5   3      515.97      501.66     25.09 o
  -4   5   3      729.42      685.43     11.97 o
  -3   5   3      264.87      285.12      6.42 o
  -2   5   3      190.16      157.16      4.49 o
  -1   5   3     1864.10     2058.06     45.16 o
   0   5   3       43.77       47.96      2.45 o
   1   5   3      136.17      122.70      3.40 o
   2   5   3     4225.82     4694.53     47.67 o
   3   5   3     1098.30     1254.88     18.46 o
   4   5   3      254.16      220.57      9.53 o
   5   5   3      553.31      486.20     17.62 o
   6   5   3      967.91      941.32     18.38 o
   7   5   3       61.62       61.56      5.04 o
   8   5   3       36.73       35.94      4.21 o
   9   5   3        4.61        4.18      5.00 o
  10   5   3      681.29      685.10     18.64 o
  11   5   3      150.93      167.85     11.00 o
 -10   6   3      131.55      162.16     17.44 o
  -9   6   3        4.20        5.29      4.36 o
  -8   6   3        8.21        5.78      3.76 o
  -7   6   3      346.53      357.83      9.37 o
  -6   6   3     2519.44     2572.28     50.96 o
  -5   6   3      128.88      117.40      7.06 o
  -4   6   3      317.51      303.21     13.84 o
  -3   6   3     1110.10     1191.64     21.28 o
  -2   6   3      216.80      194.60      5.45 o
  -1   6   3      139.97      143.90      5.04 o
   0   6   3      535.52      554.99      8.53 o
   1   6   3       27.97       11.04      1.80 o
   2   6   3       46.06       48.64      3.53 o
   3   6   3      221.17      220.10     10.12 o
   4   6   3      882.00      917.95     16.07 o
   5   6   3     2304.77     2472.31     34.83 o
   6   6   3       19.10       28.50      3.18 o
   7   6   3      302.75      298.69      8.68 o
   8   6   3      279.15      294.06     10.33 o
   9   6   3      123.24      135.61      8.44 o
  10   6   3       77.23       81.59      6.55 o
 -10   7   3        0.55        0.00      6.14 o
  -9   7   3      122.71      137.85      7.91 o
  -8   7   3       23.08       23.28      3.99 o
  -7   7   3      127.36      125.71      8.39 o
  -6   7   3       46.94       62.03      9.31 o
  -5   7   3       83.14       93.27      5.28 o
  -4   7   3      284.49      310.66      7.99 o
  -3   7   3      332.90      287.64     10.21 o
  -2   7   3       27.99       19.02      2.79 o
  -1   7   3      818.77      845.60     14.34 o
   0   7   3      208.29      209.86      7.34 o
   1   7   3     1636.25     1904.76     27.25 o
   2   7   3       71.93       50.59      3.99 o
   3   7   3      151.23      118.88      7.57 o
   4   7   3     1207.01     1192.20     19.25 o
   5   7   3      375.85      384.01      9.15 o
   6   7   3      327.94      374.10      9.62 o
   7   7   3        1.49        2.95      3.64 o
   8   7   3      178.08      152.12      8.62 o
   9   7   3       79.34       80.83      6.07 o
  10   7   3      105.38      137.70      9.13 o
  -9   8   3      461.20      481.04     12.37 o
  -8   8   3       27.75       18.01      5.86 o
  -7   8   3      338.35      346.36      9.33 o
  -6   8   3       28.23       35.91      3.89 o
  -5   8   3      328.01      330.11      9.17 o
  -4   8   3     1001.73      959.98     18.20 o
  -3   8   3     1822.02     1920.60     28.59 o
  -2   8   3      322.37      291.93      8.60 o
  -1   8   3       81.02      100.50      5.66 o
   0   8   3       67.95       58.01      4.16 o
   1   8   3      112.37       81.72      4.75 o
   2   8   3      627.71      637.63     16.34 o
   3   8   3      431.75      395.19     15.75 o
   4   8   3        5.22        0.91      3.81 o
   5   8   3      117.81      134.91     10.59 o
   6   8   3      182.63      214.15      7.80 o
   7   8   3        2.96        0.56      4.33 o
   8   8   3        1.44        2.65      4.70 o
   9   8   3       64.28       71.65      6.69 o
  -9   9   3      179.15      205.72      9.85 o
  -8   9   3        0.09        0.00      5.15 o
  -7   9   3      319.69      293.28      9.29 o
  -6   9   3        0.00       10.15      4.34 o
  -5   9   3        8.04        8.49      3.92 o
  -4   9   3       33.77       38.00      3.98 o
  -3   9   3      472.18      439.76     17.65 o
  -2   9   3      261.96      249.99      7.83 o
  -1   9   3     1011.58     1027.14     17.86 o
   0   9   3      357.43      320.01      9.78 o
   1   9   3       41.67       45.16      3.61 o
   2   9   3        1.10        0.00      3.32 o
   3   9   3     1014.76      924.06     16.85 o
   4   9   3        7.77        5.15      4.46 o
   5   9   3      165.78      144.62     10.49 o
   6   9   3      293.55      284.91     13.74 o
   7   9   3      560.67      581.99     14.37 o
   8   9   3       51.34       50.86      5.86 o
  -8  10   3       31.86       44.29      5.98 o
  -7  10   3       10.31       18.56      5.18 o
  -6  10   3        3.71        3.59      4.92 o
  -5  10   3      190.83      180.78      8.49 o
  -4  10   3      314.51      322.29     10.00 o
  -3  10   3      199.50      206.12      9.45 o
  -2  10   3     1376.05     1321.60     22.38 o
  -1  10   3      214.11      182.92      7.57 o
   0  10   3      188.34      173.03      7.42 o
   1  10   3      558.77      545.37     12.25 o
   2  10   3      276.88      248.41     11.87 o
   3  10   3        3.16        0.00      3.95 o
   4  10   3      241.53      206.76     15.97 o
   5  10   3      439.00      478.82     13.19 o
   6  10   3      121.61      125.55      8.02 o
   7  10   3        4.19       10.38      5.80 o
   8  10   3       12.76       20.68     10.33 o
  -7  11   3       78.87       88.15      6.63 o
  -6  11   3        5.11       10.99      6.32 o
  -5  11   3       16.90       10.32      5.39 o
  -4  11   3      212.75      189.34      9.80 o
  -3  11   3       63.78       70.33      5.85 o
  -2  11   3       25.72       42.64      5.76 o
  -1  11   3       74.08       85.60      6.18 o
   0  11   3      285.24      293.88     11.57 o
   1  11   3       72.93       71.92      6.31 o
   2  11   3      539.64      508.44     15.22 o
   3  11   3      232.35      232.30     14.25 o
   4  11   3      105.70      100.47      9.58 o
   5  11   3        5.52        0.00      6.22 o
   6  11   3       35.60       38.77      7.09 o
   7  11   3      112.93      101.48      9.18 o
  -5  12   3       11.95       24.38     17.42 o
  -4  12   3      139.37      168.22     18.57 o
  -3  12   3       41.96       46.91      6.88 o
  -2  12   3       26.48       37.56      9.00 o
  -1  12   3       22.79       31.74     10.87 o
   0  12   3      245.79      244.74     11.95 o
   1  12   3        6.08        5.68      6.31 o
   2  12   3        0.78        8.16      6.42 o
   3  12   3      100.15      102.13      8.65 o
   4  12   3      140.09      147.41     15.76 o
   5  12   3        7.15       13.85      7.14 o
  -3  13   3      121.56      119.07     10.27 o
  -2  13   3       56.03       73.37      7.90 o
  -1  13   3       92.41       89.83      9.19 o
   0  13   3       33.31       36.64      7.76 o
   1  13   3       52.49       62.34      7.75 o
   2  13   3      219.31      203.37     12.74 o
   3  13   3      134.53      132.06      9.27 o
 -10   0   4       58.05       57.26      9.65 o
  -8   0   4       38.49       33.46      6.43 o
  -6   0   4      997.84      914.30     30.24 o
  -4   0   4       77.77       84.06      3.85 o
  -2   0   4     2717.62     2991.76     30.16 o
   0   0   4     3546.75     3677.19     59.53 o
   2   0   4      158.42      152.92      5.22 o
   4   0   4      370.58      336.51     14.16 o
   8   0   4       21.42       21.93      5.00 o
  10   0   4      881.31      862.83     36.03 o
 -11   1   4      117.73      127.09     10.68 o
 -10   1   4     1131.15     1160.99     29.34 o
  -9   1   4      358.80      347.68     13.42 o
  -8   1   4       21.57       11.28      3.85 o
  -7   1   4        0.01        0.00      2.93 o
  -6   1   4     4678.45     4888.01    138.98 o
  -5   1   4       72.63       59.28      3.20 o
  -4   1   4      484.02      497.86      9.78 o
  -3   1   4       21.43       16.47      1.01 o
  -2   1   4     5306.05     5819.28     46.98 o
  -1   1   4      286.96      321.22      3.04 o
   0   1   4      882.01      954.84      9.54 o
   1   1   4       42.01       11.37      0.73 o
   2   1   4     9419.39    10258.17    109.78 o
   3   1   4       32.98       37.92      3.39 o
   4   1   4     3689.17     3767.95     68.24 o
   5   1   4     1722.45     1737.38     28.13 o
   6   1   4       65.11       50.61      4.90 o
   7   1   4       48.14       45.46      5.22 o
   8   1   4     1009.55      986.24     17.47 o
   9   1   4      166.40      150.91      8.38 o
  10   1   4       28.90       32.14      5.55 o
  11   1   4       12.98        7.78      7.24 o
 -11   2   4        0.35       11.51      6.32 o
 -10   2   4      953.97      930.12     25.47 o
  -9   2   4        0.20        1.56      4.30 o
  -8   2   4        0.06        6.63      3.08 o
  -7   2   4      530.49      511.21     12.01 o
  -6   2   4      256.00      262.79     21.32 o
  -5   2   4      339.46      360.29      6.87 o
  -4   2   4       56.83       37.62      2.35 o
  -3   2   4     2142.19     2253.98     25.78 o
  -2   2   4    12056.66    13473.37    143.37 o
  -1   2   4        1.54        0.00      0.74 o
   0   2   4     1290.82     1404.83     18.23 o
   1   2   4      398.40      382.31      4.99 o
   2   2   4    10233.44    11583.12     91.09 o
   3   2   4    11801.04    13516.96    156.40 o
   4   2   4      195.84      181.25      4.51 o
   5   2   4     1315.87     1452.09     20.81 o
   6   2   4      162.34      128.93      9.34 o
   7   2   4      462.12      500.18     15.65 o
   8   2   4       16.18       18.66      6.43 o
   9   2   4      132.09      134.90      8.35 o
  10   2   4      272.30      280.20     11.71 o
  11   2   4      400.42      356.39     14.27 o
 -11   3   4        0.22        0.00     11.90 o
 -10   3   4        1.95        0.00      5.67 o
  -9   3   4      219.85      198.16      8.53 o
  -8   3   4       21.31       24.09      3.45 o
  -7   3   4     2026.64     2016.21     33.68 o
  -6   3   4        7.46        9.37      2.13 o
  -5   3   4      280.84      286.32      6.42 o
  -4   3   4      533.33      544.10      7.92 o
  -3   3   4     3271.33     3595.17     39.44 o
  -2   3   4        3.96        2.16      0.83 o
  -1   3   4      759.68      773.66     11.20 o
   0   3   4      249.93      239.38      5.13 o
   1   3   4     5529.55     5990.35     65.48 o
   2   3   4     5186.32     6269.94     53.89 o
   3   3   4        0.87        0.00      1.19 o
   4   3   4     6738.01     7559.85    106.71 o
   5   3   4     2363.60     2313.00     44.00 o
   6   3   4      296.93      315.53      8.67 o
   7   3   4        2.79        0.00      4.02 o
   8   3   4      170.62      160.10      9.71 o
   9   3   4      141.19      146.20      8.73 o
  10   3   4        6.79        0.00      5.49 o
  11   3   4       43.20       47.84      6.89 o
 -11   4   4       36.09       27.78      7.24 o
 -10   4   4       51.42       52.48      5.64 o
  -9   4   4       58.97       59.11      5.32 o
  -8   4   4       89.94       95.18      7.57 o
  -7   4   4     1303.92     1323.70     20.86 o
  -6   4   4      933.41      946.67     15.74 o
  -5   4   4      664.39      701.44     12.05 o
  -4   4   4      684.39      734.79     11.88 o
  -3   4   4     3426.03     3912.15     43.16 o
  -2   4   4        8.15        0.25      1.27 o
  -1   4   4      286.93      248.58      6.29 o
   0   4   4      467.82      455.01      7.99 o
   1   4   4        0.17        0.53      1.49 o
   2   4   4      381.77      374.04      5.78 o
   3   4   4      228.29      292.08      9.84 o
   4   4   4    12735.65    14663.25    176.03 o
   5   4   4     1250.01     1253.75     24.20 o
   6   4   4      264.06      261.32      7.83 o
   7   4   4       11.91        7.81      4.23 o
   8   4   4       89.68       96.06      6.79 o
   9   4   4      102.19      102.95     12.23 o
  10   4   4      165.32      155.29     10.22 o
  11   4   4      259.83      246.62     12.83 o
 -11   5   4      173.81      201.50     11.36 o
 -10   5   4       96.52       79.35      6.48 o
  -9   5   4       23.16       19.74      4.65 o
  -8   5   4       79.56       81.32      5.37 o
  -7   5   4        8.26        7.16      3.13 o
  -6   5   4     1949.94     1989.21     28.26 o
  -5   5   4      159.84      141.40      6.87 o
  -4   5   4       97.55       91.87      5.79 o
  -3   5   4     5595.72     6052.84     67.38 o
  -2   5   4       94.21       98.70      5.39 o
  -1   5   4      376.37      402.43      9.27 o
   0   5   4     1311.86     1397.11     24.97 o
   1   5   4     3096.88     3290.67     49.63 o
   2   5   4      389.38      345.56      5.90 o
   3   5   4      835.32      760.60     15.23 o
   4   5   4      682.35      699.74     12.18 o
   5   5   4      812.63      718.26     12.99 o
   6   5   4       72.26       71.88      9.33 o
   7   5   4      517.75      514.52     12.97 o
   8   5   4        1.32        2.30      4.06 o
   9   5   4      261.58      256.59     10.17 o
  10   5   4       55.24       60.04      6.80 o
 -10   6   4        0.45        0.79      5.79 o
  -9   6   4      375.72      379.57     10.88 o
  -8   6   4      177.53      161.96      7.93 o
  -7   6   4       93.06      104.65      5.74 o
  -6   6   4      354.33      344.72      8.66 o
  -5   6   4      395.11      381.89     10.35 o
  -4   6   4       97.28       83.74      4.27 o
  -3   6   4       28.45       21.17      3.34 o
  -2   6   4      682.09      677.83     13.37 o
  -1   6   4       95.07       60.83      3.89 o
   0   6   4      284.49      284.18      7.90 o
   1   6   4      118.31       96.31      4.71 o
   2   6   4       78.35       69.84      3.06 o
   3   6   4      365.17      306.31      7.99 o
   4   6   4      358.62      322.67      7.43 o
   5   6   4      140.74      136.81      5.27 o
   6   6   4     1456.73     1473.73     46.26 o
   7   6   4      217.88      217.14      7.64 o
   8   6   4        8.93       14.38      3.98 o
   9   6   4        0.09        5.86      5.04 o
  10   6   4        7.01       12.87      9.65 o
 -10   7   4      299.50      332.82     14.14 o
  -9   7   4        5.53        5.52      4.89 o
  -8   7   4        3.41        3.26      3.95 o
  -7   7   4       36.39       38.60      3.87 o
  -6   7   4      985.45     1013.69     15.99 o
  -5   7   4     6446.41     6811.79    100.40 o
  -4   7   4      109.06      115.40      6.53 o
  -3   7   4      855.61      822.56     14.37 o
  -2   7   4     1336.68     1410.78     21.34 o
  -1   7   4       38.44       30.07      2.61 o
   0   7   4     1661.68     1669.81     28.94 o
   1   7   4      659.85      604.81     13.67 o
   2   7   4      306.23      277.57      6.86 o
   3   7   4      408.77      394.56     13.37 o
   4   7   4       10.98        6.94      2.50 o
   5   7   4     7149.01     7401.78    108.19 o
   6   7   4       38.86       30.82      3.52 o
   7   7   4        1.38        0.00      3.79 o
   8   7   4      147.16      152.87      7.78 o
   9   7   4       92.89       89.40      7.19 o
  10   7   4        3.01        0.00      9.14 o
  -9   8   4      218.96      217.30      9.98 o
  -8   8   4      302.40      316.12     13.17 o
  -7   8   4       82.45       77.76      4.99 o
  -6   8   4      253.22      259.41      7.64 o
  -5   8   4       12.54       17.70      3.49 o
  -4   8   4     2106.97     2089.45     30.86 o
  -3   8   4        0.27        0.00      2.99 o
  -2   8   4      308.86      277.20      8.73 o
  -1   8   4        4.73        0.91      2.78 o
   0   8   4        3.36        4.27      2.78 o
   1   8   4      190.74      170.60      7.18 o
   2   8   4        0.09        0.20      2.89 o
   3   8   4       82.67       82.29      5.67 o
   4   8   4      141.06      139.43      7.89 o
   5   8   4       64.51       53.90      3.94 o
   6   8   4       18.02       29.66      3.94 o
   7   8   4       47.06       50.48      4.66 o
   8   8   4       29.54       32.64      5.08 o
   9   8   4        6.51        3.13      5.84 o
  -8   9   4       44.04       48.30      5.37 o
  -7   9   4      143.98      148.06      7.60 o
  -6   9   4      764.20      813.09     19.45 o
  -5   9   4       18.55       20.85      3.97 o
  -4   9   4        7.00        5.94      3.63 o
  -3   9   4     1365.09     1340.51     22.20 o
  -2   9   4      676.73      674.23     13.51 o
  -1   9   4      169.32      150.04      6.32 o
   0   9   4        0.50        5.26      5.94 o
   1   9   4       93.41       99.99      6.69 o
   2   9   4      413.50      374.37     18.60 o
   3   9   4     1094.02     1037.12     18.16 o
   4   9   4     1742.05     1763.72     30.65 o
   5   9   4        3.14        5.07      3.81 o
   6   9   4       68.29       67.71      5.05 o
   7   9   4      474.85      461.91     12.78 o
   8   9   4      316.45      355.98     13.70 o
  -8  10   4       59.73       74.95      6.24 o
  -7  10   4      265.30      280.09      9.89 o
  -6  10   4      153.10      149.63     10.25 o
  -5  10   4       97.72      104.72      6.85 o
  -4  10   4      184.40      144.51      7.56 o
  -3  10   4      162.15      141.15     10.03 o
  -2  10   4       13.37       20.56      5.12 o
  -1  10   4       56.71       46.60      5.93 o
   0  10   4      362.82      345.81     11.71 o
   1  10   4       85.52       99.61     10.04 o
   2  10   4      333.25      354.82     11.83 o
   3  10   4      150.14      160.21      8.92 o
   4  10   4       52.37       34.53      5.39 o
   5  10   4      338.75      339.29     12.39 o
   6  10   4       86.68      104.38      8.60 o
   7  10   4       79.79       91.81      8.18 o
   8  10   4       25.78       35.16      7.88 o
  -7  11   4      537.44      610.37     14.55 o
  -6  11   4      410.16      448.05     15.80 o
  -5  11   4        6.08        7.99      5.42 o
  -4  11   4        8.56       17.43      5.03 o
  -3  11   4       31.66       30.84      5.76 o
  -2  11   4       19.39       34.70      5.66 o
  -1  11   4      535.63      574.53     16.19 o
   0  11   4       32.34       39.70      5.64 o
   1  11   4      250.08      245.86     10.86 o
   2  11   4      448.48      430.06     14.09 o
   3  11   4      234.13      209.23     10.50 o
   4  11   4      827.50      814.06     20.44 o
   5  11   4       12.86       14.46      6.22 o
   6  11   4       60.06       64.49      7.49 o
  -5  12   4      404.32      396.15     15.82 o
  -4  12   4       25.14       29.35      6.87 o
  -3  12   4       21.81       26.95      6.61 o
  -2  12   4       21.78       11.19      6.42 o
  -1  12   4      831.92      832.65     21.02 o
   0  12   4      268.23      257.34     12.33 o
   1  12   4       29.95       24.74      6.38 o
   2  12   4      192.33      163.52     10.94 o
   3  12   4      120.11      114.44      9.24 o
   4  12   4      263.03      273.70     13.15 o
   5  12   4       27.33       20.42      7.56 o
  -3  13   4      309.00      274.53     14.28 o
  -2  13   4       13.75       12.50      7.59 o
  -1  13   4       46.51       32.64      7.76 o
   0  13   4        0.05        3.65      7.45 o
   1  13   4      225.55      221.04     13.29 o
   2  13   4        0.01        6.89      7.52 o
   3  13   4        8.64        2.79     11.48 o
 -11   0   5        8.44       14.16      9.01 o
  -9   0   5      174.31      168.58     13.51 o
  -7   0   5      951.89      874.41     30.24 o
  -5   0   5      173.73      133.68      5.46 o
  -3   0   5     2111.14     1956.82     29.22 o
  -1   0   5     1249.45     1398.68     14.57 o
   1   0   5     2974.39     3272.41     47.30 o
   3   0   5     5758.63     6062.33    149.27 o
   5   0   5     1184.42     1079.02     34.74 o
   7   0   5      271.45      310.76     11.80 o
   9   0   5      288.27      267.63     15.44 o
  11   0   5      107.11       97.80     14.80 o
 -11   1   5      477.55      484.52     17.73 o
 -10   1   5        2.06        8.36      5.00 o
  -9   1   5      285.29      284.60     11.83 o
  -8   1   5      602.54      587.35     17.06 o
  -7   1   5      290.83      265.64      8.17 o
  -6   1   5      119.62      120.11      6.72 o
  -5   1   5      436.17      441.38      9.53 o
  -4   1   5     9031.24    10488.46    126.56 o
  -3   1   5       12.39        3.22      0.84 o
  -2   1   5       41.07       48.15      1.87 o
  -1   1   5       23.94       27.35      0.84 o
   0   1   5     2206.18     2338.14     20.71 o
   1   1   5     2489.82     2665.06     27.58 o
   2   1   5     3025.73     3510.24     39.11 o
   3   1   5      237.05      203.48     13.69 o
   4   1   5      820.00      856.66     20.00 o
   5   1   5     1284.78     1354.40     42.47 o
   6   1   5      251.48      229.00     12.73 o
   7   1   5      387.87      360.20     10.47 o
   8   1   5      309.93      315.24      8.96 o
   9   1   5       63.25       59.89      5.01 o
  10   1   5      154.13      147.29      9.75 o
  11   1   5        2.49        0.00      6.18 o
 -11   2   5      507.46      518.65     18.64 o
 -10   2   5      155.29      167.21     14.16 o
  -9   2   5       59.95       58.92      5.91 o
  -8   2   5       24.91       22.05      3.45 o
  -7   2   5      622.45      623.25     13.74 o
  -6   2   5     3323.17     3479.09     52.38 o
  -5   2   5     1383.84     1301.57     21.92 o
  -4   2   5      447.66      408.93      7.19 o
  -3   2   5     2458.31     2852.15     32.40 o
  -2   2   5     1368.95     1388.93     14.80 o
  -1   2   5     4433.43     4769.76     47.59 o
   0   2   5     1406.22     1335.69     16.16 o
   1   2   5     5642.83     6111.91     95.99 o
   2   2   5     1350.54     1469.44     13.79 o
   3   2   5     3155.62     3314.54     48.61 o
   4   2   5     1341.83     1300.39     16.32 o
   5   2   5      733.16      603.26     13.28 o
   6   2   5       39.34       38.67      4.48 o
   7   2   5      849.38      852.95     17.61 o
   8   2   5      213.15      213.93     10.89 o
   9   2   5      259.66      260.51     13.06 o
  10   2   5        2.90        2.62      5.49 o
  11   2   5      151.59      155.55     18.01 o
 -11   3   5      140.71      151.31     11.80 o
 -10   3   5      139.09      138.53     10.17 o
  -9   3   5        0.73        2.55      3.95 o
  -8   3   5      142.87      128.54      8.15 o
  -7   3   5       49.03       42.57      3.79 o
  -6   3   5        1.78        0.00      2.33 o
  -5   3   5      714.59      766.67     12.08 o
  -4   3   5     4132.51     4714.49     76.25 o
  -3   3   5     1008.63     1058.83     15.09 o
  -2   3   5     6107.92     7158.89     77.60 o
  -1   3   5      706.04      702.06     12.33 o
   0   3   5      134.45      102.20      2.89 o
   1   3   5     1561.68     1756.49     18.88 o
   2   3   5       70.95       69.67      1.84 o
   3   3   5     8014.89     9333.34    101.15 o
   4   3   5      231.13      208.86      6.46 o
   5   3   5       92.64       81.00      4.27 o
   6   3   5      824.46      737.35     35.34 o
   7   3   5       19.40       18.88      4.48 o
   8   3   5      478.51      480.35     16.49 o
   9   3   5       99.43       93.94     11.58 o
  10   3   5      206.30      203.73     10.91 o
  11   3   5        0.33        0.00      6.82 o
 -11   4   5       45.79       49.87      8.19 o
 -10   4   5      159.48      169.14      9.38 o
  -9   4   5      507.71      513.19     14.11 o
  -8   4   5      161.20      175.25      7.94 o
  -7   4   5      137.57      148.30      6.51 o
  -6   4   5      602.27      595.72     11.24 o
  -5   4   5      328.33      320.34      6.97 o
  -4   4   5      116.87       93.26      2.90 o
  -3   4   5     3399.08     3935.92     48.89 o
  -2   4   5      993.78      927.46     10.76 o
  -1   4   5      265.67      277.16      6.67 o
   0   4   5        9.96        0.43      1.42 o
   1   4   5      579.99      546.28      9.38 o
   2   4   5     2651.44     2837.38     36.93 o
   3   4   5      167.04      177.47      7.58 o
   4   4   5    12346.81    14040.04    168.95 o
   5   4   5       43.20       40.58      4.56 o
   6   4   5      107.30      111.37      8.63 o
   7   4   5       41.76       53.80      4.44 o
   8   4   5      474.01      456.38     16.21 o
   9   4   5        6.35       11.24      6.43 o
  10   4   5       77.66       71.53      7.13 o
  11   4   5       81.63       73.58      8.03 o
 -11   5   5      330.44      355.80     16.38 o
 -10   5   5       95.42      118.57      8.95 o
  -9   5   5      344.93      388.45     12.48 o
  -8   5   5        8.02       13.44      3.92 o
  -7   5   5        0.00        2.32      2.84 o
  -6   5   5     1846.26     1893.95     27.12 o
  -5   5   5        0.03        4.94      2.16 o
  -4   5   5     1725.57     1755.65     21.46 o
  -3   5   5      656.34      716.71      9.43 o
  -2   5   5       28.93       13.12      1.89 o
  -1   5   5      320.93      289.84     11.60 o
   0   5   5      518.37      464.66     10.09 o
   1   5   5       28.99       30.20      4.10 o
   2   5   5     1020.05     1071.98     19.27 o
   3   5   5     2095.94     2383.12     30.42 o
   4   5   5      252.36      216.96      7.71 o
   5   5   5      110.92      111.11     10.03 o
   6   5   5     1401.97     1328.23     21.21 o
   7   5   5        0.59        0.00      3.34 o
   8   5   5       48.00       57.37      5.04 o
   9   5   5       96.81       98.47     15.76 o
  10   5   5      286.28      286.97     19.30 o
 -10   6   5       11.56       11.39      5.76 o
  -9   6   5        4.72       10.06      5.17 o
  -8   6   5      481.63      506.35     11.78 o
  -7   6   5      360.70      398.80      9.78 o
  -6   6   5      211.20      190.59      6.48 o
  -5   6   5      110.43       99.45      4.18 o
  -4   6   5     1553.43     1567.91     18.34 o
  -3   6   5        1.74        3.53      2.55 o
  -2   6   5      743.62      654.88     11.76 o
  -1   6   5      291.78      270.90      7.78 o
   0   6   5     1122.95     1040.16     19.27 o
   1   6   5      263.35      208.46      7.12 o
   2   6   5       34.58       15.90      2.47 o
   3   6   5      504.98      472.39     21.23 o
   4   6   5        0.11        2.40      2.16 o
   5   6   5      101.81       94.58      6.13 o
   6   6   5      999.28     1059.36     18.34 o
   7   6   5       11.19       18.95      3.44 o
   8   6   5       72.16       98.87      7.80 o
   9   6   5       21.96       28.18      5.13 o
  10   6   5        0.68        9.23      8.59 o
 -10   7   5      110.97      129.97     10.70 o
  -9   7   5       14.17       16.47      5.66 o
  -8   7   5        7.39       14.61      4.84 o
  -7   7   5       10.31       19.43      3.53 o
  -6   7   5        7.31        7.99      3.04 o
  -5   7   5        2.07        3.83      3.28 o
  -4   7   5     2588.59     2618.23     36.46 o
  -3   7   5       94.06       94.77      5.85 o
  -2   7   5      514.99      482.20      9.62 o
  -1   7   5      777.05      770.97     16.20 o
   0   7   5     1044.84     1016.89     19.75 o
   1   7   5     1740.69     1772.36     30.74 o
   2   7   5      299.99      281.17     15.32 o
   3   7   5      188.72      188.81     10.13 o
   4   7   5      154.38      146.47      7.12 o
   5   7   5        0.25        0.61      2.75 o
   6   7   5      972.87      943.09     40.73 o
   7   7   5       37.43       58.98      4.67 o
   8   7   5      152.18      155.44      8.03 o
   9   7   5       90.16       88.92      6.87 o
  10   7   5      535.30      613.35     18.30 o
  -9   8   5       16.62       21.55      5.71 o
  -8   8   5        2.65        6.97      5.39 o
  -7   8   5      111.73      107.26      5.97 o
  -6   8   5       17.35       20.90      3.63 o
  -5   8   5        0.27        3.50      3.03 o
  -4   8   5      952.48     1002.93     17.65 o
  -3   8   5     1198.57     1141.53     19.05 o
  -2   8   5      294.24      277.73     10.15 o
  -1   8   5      210.26      197.58     15.46 o
   0   8   5       55.84       57.46      4.51 o
   1   8   5      748.60      737.64     30.72 o
   2   8   5       17.24       11.86      3.41 o
   3   8   5      484.46      501.82     10.54 o
   4   8   5      615.46      600.51     12.25 o
   5   8   5       51.01       58.91      4.18 o
   6   8   5      237.71      211.41      7.78 o
   7   8   5      656.25      681.63     14.81 o
   8   8   5      331.62      301.19     10.59 o
   9   8   5       68.34       82.57      8.17 o
  -8   9   5        3.08        6.47      5.01 o
  -7   9   5       52.60       57.25      5.00 o
  -6   9   5      102.61      102.06      5.84 o
  -5   9   5       63.75       65.49      4.56 o
  -4   9   5       23.85       10.56      3.76 o
  -3   9   5      579.99      580.24     12.42 o
  -2   9   5      232.78      224.27      7.37 o
  -1   9   5      422.24      434.46     12.46 o
   0   9   5      233.17      252.49      9.47 o
   1   9   5      335.92      347.98     10.94 o
   2   9   5       28.22       27.83      4.33 o
   3   9   5      718.45      649.68     16.09 o
   4   9   5      141.51      162.02      6.97 o
   5   9   5      183.34      136.99     10.87 o
   6   9   5       52.79       35.06      4.66 o
   7   9   5      375.35      352.07     11.23 o
   8   9   5      123.85      132.41      8.55 o
  -8  10   5       37.45       53.83      6.01 o
  -7  10   5      376.13      428.00     11.42 o
  -6  10   5       13.41        9.95      4.71 o
  -5  10   5      234.88      209.67     14.23 o
  -4  10   5      828.85      815.53     26.47 o
  -3  10   5     1332.23     1337.15     22.60 o
  -2  10   5     1160.11     1216.74     20.73 o
  -1  10   5      342.68      353.23     11.98 o
   0  10   5      113.10      113.66      8.44 o
   1  10   5      598.81      597.30     15.97 o
   2  10   5      223.59      209.72      9.54 o
   3  10   5      339.69      315.08     12.54 o
   4  10   5       63.13       47.07      6.39 o
   5  10   5      809.94      800.54     19.88 o
   6  10   5       99.72       88.16      8.01 o
   7  10   5      217.01      234.62     12.80 o
  -6  11   5      161.22      171.41     11.70 o
  -5  11   5      197.65      155.39     10.88 o
  -4  11   5       31.13       29.65      6.15 o
  -3  11   5      126.41      115.96      8.59 o
  -2  11   5      274.92      250.21     11.03 o
  -1  11   5      455.27      466.73     14.56 o
   0  11   5      144.85      133.99      8.90 o
   1  11   5        3.64       10.79      5.55 o
   2  11   5      640.25      616.13     16.84 o
   3  11   5      885.40      890.18     21.29 o
   4  11   5        0.30       16.46      5.88 o
   5  11   5       43.10       55.24      6.94 o
   6  11   5      450.90      471.46     16.45 o
  -5  12   5      240.66      242.17     20.07 o
  -4  12   5      261.84      293.38     13.54 o
  -3  12   5      135.67      152.18     14.33 o
  -2  12   5       92.58       77.87      7.38 o
  -1  12   5      278.32      278.90     12.59 o
   0  12   5      778.18      857.28     21.59 o
   1  12   5        7.60       12.26      6.50 o
   2  12   5        0.02        0.00      6.35 o
   3  12   5      105.21      124.93      9.10 o
   4  12   5      430.10      411.17     15.20 o
   5  12   5      541.34      563.02     18.15 o
  -3  13   5       25.82       31.17      8.01 o
  -2  13   5      147.99      136.25     11.34 o
  -1  13   5       40.29       44.69      8.41 o
   0  13   5      244.31      262.55     13.79 o
   1  13   5       11.18       14.55      7.59 o
   2  13   5      223.60      208.20     16.77 o
   3  13   5       16.57       27.42      7.85 o
 -10   0   6       11.69        7.08      7.08 o
  -8   0   6      168.72      169.86     12.23 o
  -6   0   6        0.10        0.00      3.22 o
  -4   0   6    10151.74    11685.22    172.58 o
  -2   0   6     4616.42     4640.60     56.60 o
   0   0   6     9450.58    10267.83    188.03 o
   2   0   6      267.83      231.01      7.04 o
   4   0   6       10.84       17.37      3.86 o
   6   0   6       14.48       16.73      5.79 o
   8   0   6        0.05        6.46      6.76 o
  10   0   6      853.66      862.36     24.91 o
 -11   1   6      567.57      564.47     19.56 o
 -10   1   6      114.90       99.13      8.86 o
  -9   1   6       14.97       13.65      4.30 o
  -8   1   6      622.78      564.92     16.60 o
  -7   1   6       13.61       19.61      2.97 o
  -6   1   6     1796.09     1905.14     30.96 o
  -5   1   6     2375.94     2567.71     39.13 o
  -4   1   6    11522.39    13302.78    163.83 o
  -3   1   6     6009.04     6920.93     75.65 o
  -2   1   6      575.77      611.81      6.86 o
  -1   1   6     2440.29     2543.99     24.09 o
   0   1   6     5755.30     6135.06     56.25 o
   1   1   6      136.00      105.29      2.57 o
   2   1   6       68.65       67.93      2.22 o
   3   1   6       61.05       75.43      3.38 o
   4   1   6     1087.43     1109.92     24.56 o
   5   1   6      944.25      941.60     22.28 o
   6   1   6     2647.34     2793.10     79.14 o
   7   1   6       51.84       61.13      5.16 o
   8   1   6       73.23       68.74      7.04 o
   9   1   6      195.58      185.48      8.64 o
  10   1   6      197.62      179.80     10.60 o
  11   1   6        3.34        4.52      6.67 o
 -11   2   6      166.68      157.27     11.60 o
 -10   2   6        2.81        0.00      5.22 o
  -9   2   6      206.77      207.19     11.58 o
  -8   2   6      106.33       87.75      5.69 o
  -7   2   6       55.62       52.29      4.32 o
  -6   2   6      350.74      352.81      9.16 o
  -5   2   6       67.15       39.36      2.41 o
  -4   2   6      724.38      717.46     11.16 o
  -3   2   6      125.59      116.64      4.36 o
  -2   2   6       56.82       57.15      3.27 o
  -1   2   6       12.52        4.38      0.63 o
   0   2   6      161.63      125.50      3.32 o
   1   2   6      416.77      443.19      6.78 o
   2   2   6      666.02      731.96      7.62 o
   3   2   6      258.30      277.87      5.50 o
   4   2   6     2380.68     2588.61     98.12 o
   5   2   6     1273.80     1443.89     22.57 o
   6   2   6        9.83        7.39      2.23 o
   7   2   6       10.20       11.19      3.54 o
   8   2   6      110.29      112.78      7.09 o
   9   2   6        1.53       10.20      5.86 o
  10   2   6      320.17      326.49     13.30 o
  11   2   6       34.63       35.47      7.20 o
 -11   3   6      436.51      444.76     17.74 o
 -10   3   6       22.49       23.36      6.13 o
  -9   3   6       23.17       25.52      4.09 o
  -8   3   6      194.68      204.14      7.78 o
  -7   3   6     2107.45     2144.78     35.53 o
  -6   3   6      154.62      134.59      5.89 o
  -5   3   6      537.40      535.35     15.05 o
  -4   3   6     4201.28     4567.94     57.26 o
  -3   3   6     1196.39     1265.63     17.67 o
  -2   3   6      566.55      709.76     11.27 o
  -1   3   6     3016.16     3251.21     47.40 o
   0   3   6       89.65       88.25      4.53 o
   1   3   6     1125.01     1325.94     18.95 o
   2   3   6     1307.13     1484.43     13.78 o
   3   3   6     1226.82     1229.37     12.85 o
   4   3   6     3751.46     4109.74     45.46 o
   5   3   6      108.94      145.99      7.80 o
   6   3   6       19.78       42.47      8.36 o
   7   3   6      856.47      823.27     26.38 o
   8   3   6      299.50      312.83     13.56 o
   9   3   6       40.85       35.59      7.08 o
  10   3   6      107.14      104.35      8.90 o
  11   3   6       67.34       73.62     11.89 o
 -11   4   6        0.41        0.00      7.04 o
 -10   4   6       35.40       37.41      5.32 o
  -9   4   6      484.33      510.36     13.99 o
  -8   4   6        6.11        7.35      3.58 o
  -7   4   6        8.82        6.73      3.08 o
  -6   4   6      186.02      194.51      6.78 o
  -5   4   6      608.78      553.89     10.10 o
  -4   4   6      291.59      243.36      5.48 o
  -3   4   6     1989.13     2339.64     30.87 o
  -2   4   6      595.28      616.18      8.07 o
  -1   4   6      394.92      392.13     10.53 o
   0   4   6      220.17      193.63      4.64 o
   1   4   6      445.52      428.39      8.92 o
   2   4   6       16.72        2.67      1.61 o
   3   4   6      491.90      444.05      5.89 o
   4   4   6      529.75      545.73      9.99 o
   5   4   6     2270.56     2347.00     32.76 o
   6   4   6        0.65        0.00      2.85 o
   7   4   6      613.95      599.54     14.32 o
   8   4   6       10.60       14.75      5.24 o
   9   4   6       67.93       74.63      8.15 o
  10   4   6        0.47        5.15      9.01 o
  11   4   6       46.19       55.84      7.93 o
 -10   5   6       73.13       84.43      7.14 o
  -9   5   6        9.67       12.39      4.57 o
  -8   5   6      484.42      507.82     13.48 o
  -7   5   6       62.59       65.41      5.09 o
  -6   5   6      272.90      267.65      8.65 o
  -5   5   6      272.92      247.47      5.56 o
  -4   5   6     1419.12     1492.95     18.72 o
  -3   5   6     3980.50     4453.15     45.10 o
  -2   5   6        2.32        0.00      1.31 o
  -1   5   6     2956.03     3128.66     47.53 o
   0   5   6       27.07       18.07      3.80 o
   1   5   6     2885.71     3212.65     83.57 o
   2   5   6      232.20      208.44      6.82 o
   3   5   6     4131.61     4451.04     57.22 o
   4   5   6       21.27       24.17      2.14 o
   5   5   6      755.40      771.73     13.66 o
   6   5   6        1.92        0.89      2.68 o
   7   5   6     1920.24     1839.88     28.47 o
   8   5   6      785.91      810.65     18.38 o
   9   5   6       20.51        5.95      6.31 o
  10   5   6       16.05       20.69      7.25 o
 -10   6   6       29.02       26.89      6.14 o
  -9   6   6      305.55      299.46     11.48 o
  -8   6   6      117.70      137.27      9.76 o
  -7   6   6       48.81       47.87      4.63 o
  -6   6   6      445.16      472.24     10.09 o
  -5   6   6     1195.76     1294.07     16.03 o
  -4   6   6      128.66      107.93      4.00 o
  -3   6   6      253.84      240.82      4.81 o
  -2   6   6        6.93        3.99      1.83 o
  -1   6   6     1504.26     1615.68     27.45 o
   0   6   6      269.38      237.98      7.09 o
   1   6   6      795.43      788.50     15.69 o
   2   6   6      553.59      520.03     14.68 o
   3   6   6       88.26       75.50      3.50 o
   4   6   6      315.34      298.41      8.03 o
   5   6   6       13.20       20.68      2.58 o
   6   6   6     4007.75     4171.78     55.72 o
   7   6   6      118.97       99.69      6.50 o
   8   6   6       86.57       95.49      6.50 o
   9   6   6       38.10       40.56      5.29 o
  10   6   6      533.77      566.30     19.58 o
 -10   7   6        3.49       13.20      7.35 o
  -9   7   6        0.17        9.28      5.49 o
  -8   7   6       33.83       37.40      5.11 o
  -7   7   6       13.33       14.06      3.53 o
  -6   7   6       11.91       21.64      3.13 o
  -5   7   6      525.69      530.33     16.46 o
  -4   7   6      379.11      316.77      6.19 o
  -3   7   6       95.57       85.95      7.62 o
  -2   7   6      308.32      292.19     13.21 o
  -1   7   6     1130.92     1057.76     42.30 o
   0   7   6     2943.52     3015.24     57.94 o
   1   7   6      117.33       99.00      9.73 o
   2   7   6       10.46        3.43      2.87 o
   3   7   6     1444.26     1450.41     26.68 o
   4   7   6     2348.46     2416.04     34.00 o
   5   7   6     1242.52     1112.26     18.77 o
   6   7   6      340.33      308.51     12.63 o
   7   7   6      142.98      140.43      7.01 o
   8   7   6       53.40       53.16      5.08 o
   9   7   6       21.15       31.56      5.46 o
  -9   8   6       46.41       47.56      7.52 o
  -8   8   6       26.50       24.39      5.12 o
  -7   8   6       29.20       25.57      4.09 o
  -6   8   6       28.18       20.92      3.89 o
  -5   8   6      836.18      819.45     13.56 o
  -4   8   6      552.27      490.67     10.25 o
  -3   8   6        3.75        6.32      3.59 o
  -2   8   6     1018.75     1030.72     26.13 o
  -1   8   6       25.68       23.28      6.40 o
   0   8   6      487.83      447.20     17.89 o
   1   8   6      488.11      472.86     12.39 o
   2   8   6     1628.53     1633.26     35.55 o
   3   8   6      294.79      272.54      9.34 o
   4   8   6       60.35       43.62      6.32 o
   5   8   6       59.56       58.71      4.97 o
   6   8   6       18.90        8.69      3.86 o
   7   8   6      110.43      133.04      7.53 o
   8   8   6      261.96      258.62     10.18 o
   9   8   6      266.55      288.04     11.58 o
  -8   9   6      204.45      211.02     10.23 o
  -7   9   6        0.12        2.88      4.44 o
  -6   9   6      512.65      486.90     10.98 o
  -5   9   6       13.75       11.35      4.21 o
  -4   9   6     1419.62     1439.08     18.35 o
  -3   9   6      464.07      439.86     12.73 o
  -2   9   6      156.07      134.76      7.44 o
  -1   9   6      475.65      483.53     13.30 o
   0   9   6      207.51      230.17      9.07 o
   1   9   6       16.82       23.04      4.14 o
   2   9   6       26.50       21.21      4.27 o
   3   9   6       10.44       26.64      4.32 o
   4   9   6      692.06      671.01     16.85 o
   5   9   6       75.12       66.49      4.74 o
   6   9   6       12.41        7.43      5.69 o
   7   9   6      519.38      490.66     15.51 o
   8   9   6       46.27       79.52      8.03 o
  -7  10   6      100.89      105.78     11.99 o
  -6  10   6      156.22      158.35     11.38 o
  -5  10   6      216.78      204.91      7.82 o
  -4  10   6       52.30       28.54      4.33 o
  -3  10   6      596.56      623.98     16.56 o
  -2  10   6     1216.98     1212.68     25.11 o
  -1  10   6      142.99      129.51      8.08 o
   0  10   6      141.22      141.70      8.44 o
   1  10   6       19.62       16.16      5.33 o
   2  10   6      348.97      339.73     11.73 o
   3  10   6      110.13       99.62      7.36 o
   4  10   6       84.55       94.71      7.60 o
   5  10   6        5.58        6.81      5.69 o
   6  10   6        0.16        0.00      6.22 o
   7  10   6       58.78       58.62      7.48 o
  -6  11   6      205.09      178.09     11.55 o
  -5  11   6       18.27       10.59      6.40 o
  -4  11   6      630.73      618.22     17.51 o
  -3  11   6       39.28       37.01      6.04 o
  -2  11   6      691.03      692.76     18.39 o
  -1  11   6       70.51       70.71      6.84 o
   0  11   6       99.66       96.05      7.26 o
   1  11   6      247.00      247.07     10.95 o
   2  11   6        0.65        0.00      5.51 o
   3  11   6       71.51       63.03      6.48 o
   4  11   6       63.38       54.84     10.20 o
   5  11   6      213.91      208.25     12.23 o
   6  11   6        0.53       10.22      7.16 o
  -5  12   6      782.39      891.49     25.86 o
  -4  12   6      325.65      360.53     14.47 o
  -3  12   6      228.13      246.37     12.54 o
  -2  12   6        1.78        0.00      6.69 o
  -1  12   6      268.94      287.10     20.74 o
   0  12   6      151.05      143.75     11.77 o
   1  12   6      150.39      156.00     11.01 o
   2  12   6       34.89       34.25      6.83 o
   3  12   6       49.17       44.90      6.91 o
   4  12   6       40.50       32.05      7.14 o
   5  12   6        8.97       11.85      7.42 o
  -2  13   6      153.30      183.96     12.37 o
  -1  13   6       29.33       21.14      7.83 o
   0  13   6       51.73       46.19      7.90 o
   1  13   6      273.62      294.22     14.07 o
   2  13   6       22.38       18.19      8.30 o
 -11   0   7      440.79      473.56     25.09 o
  -9   0   7       57.87       54.05      8.36 o
  -7   0   7       12.13       12.23      4.50 o
  -5   0   7       55.13       40.34      3.64 o
  -3   0   7      993.41     1185.49     18.94 o
  -1   0   7        3.29        8.19      1.43 o
   1   0   7     2632.12     2955.91     43.05 o
   3   0   7     1339.45     1204.49     36.03 o
   5   0   7       77.43       80.43      9.01 o
   7   0   7      265.28      353.88     18.66 o
   9   0   7      213.96      189.91     12.18 o
  11   0   7      632.44      631.69     22.17 o
 -11   1   7       67.52       67.96      7.73 o
 -10   1   7       14.61       11.58      5.46 o
  -9   1   7     1172.49     1142.43     28.21 o
  -8   1   7       51.90       44.85      5.00 o
  -7   1   7      227.33      231.38     10.22 o
  -6   1   7       79.88       89.45      4.46 o
  -5   1   7     2500.89     2533.18     33.54 o
  -4   1   7      687.85      728.71     11.25 o
  -3   1   7     1599.62     1908.48     22.55 o
  -2   1   7      134.40      119.20      2.38 o
  -1   1   7     1195.36     1319.27     13.36 o
   0   1   7      451.34      392.34      4.94 o
   1   1   7     1583.64     1707.85     18.63 o
   2   1   7      250.81      192.11      3.66 o
   3   1   7       31.40       20.97      2.49 o
   4   1   7      716.07      792.03     15.15 o
   5   1   7      117.28       76.27      5.86 o
   6   1   7        8.61       13.47      3.85 o
   7   1   7        0.01        0.00      3.83 o
   8   1   7       17.18       18.96      4.57 o
   9   1   7       18.18       19.31      4.92 o
  10   1   7      336.15      347.85     11.25 o
  11   1   7      125.95      122.70      9.78 o
 -11   2   7       12.98        4.75     11.58 o
 -10   2   7        4.46        3.22      5.46 o
  -9   2   7        9.54        6.43      4.76 o
  -8   2   7      124.57      126.60      8.00 o
  -7   2   7      734.51      724.87     15.35 o
  -6   2   7      315.42      340.91      8.79 o
  -5   2   7      115.70       91.31      4.27 o
  -4   2   7      675.52      814.14     12.37 o
  -3   2   7     2306.00     2459.60     31.83 o
  -2   2   7     1652.04     1955.53     19.22 o
  -1   2   7     5706.45     6518.78     64.88 o
   0   2   7     2097.11     1995.67     27.56 o
   1   2   7       59.82       61.29      2.10 o
   2   2   7       14.53       17.43      1.16 o
   3   2   7        1.40        1.19      1.40 o
   4   2   7      349.79      297.33      7.33 o
   5   2   7       11.42       14.87      5.79 o
   6   2   7       28.85       28.55      4.83 o
   7   2   7      392.80      373.19      8.76 o
   8   2   7       35.09       29.02      4.70 o
   9   2   7      418.91      423.37     22.52 o
  10   2   7      140.44      154.10     14.33 o
  11   2   7      282.44      298.57     16.38 o
 -11   3   7       43.14       41.77      7.50 o
 -10   3   7       13.93       11.79     10.94 o
  -9   3   7       43.92       43.12      4.70 o
  -8   3   7      729.51      717.79     16.22 o
  -7   3   7        0.62        2.01      2.71 o
  -6   3   7      250.04      228.79      7.04 o
  -5   3   7     1183.48     1196.25     18.43 o
  -4   3   7       19.82       10.39      1.70 o
  -3   3   7       70.32       54.97      2.45 o
  -2   3   7    13797.18    16026.58    192.07 o
  -1   3   7      353.96      394.54      9.06 o
   0   3   7      239.89      202.23      5.47 o
   1   3   7     2237.94     2621.63     56.34 o
   2   3   7      451.83      407.51      5.77 o
   3   3   7      434.48      458.51      6.44 o
   4   3   7     1832.16     1957.57     21.50 o
   5   3   7      957.79      963.09     14.94 o
   6   3   7      227.85      201.27      9.74 o
   7   3   7      106.12      113.58     13.83 o
   8   3   7     1044.10     1020.96     26.93 o
   9   3   7      394.53      370.56     15.85 o
  10   3   7      435.50      471.68     15.49 o
  11   3   7        3.60        9.31     15.10 o
 -11   4   7        0.00        9.33      7.28 o
 -10   4   7      124.18      103.91      8.53 o
  -9   4   7        5.25       10.88      4.32 o
  -8   4   7      354.65      362.77     10.88 o
  -7   4   7       26.14       20.68      4.27 o
  -6   4   7     1504.65     1584.53     23.25 o
  -5   4   7       44.69       45.24      2.80 o
  -4   4   7     1692.91     1609.83     24.61 o
  -3   4   7      127.04       92.97      4.46 o
  -2   4   7      603.37      585.63      7.80 o
  -1   4   7      117.87      110.14      7.71 o
   0   4   7     2678.00     2816.34     36.28 o
   1   4   7     3390.78     3688.87     42.87 o
   2   4   7       73.45      102.02      3.25 o
   3   4   7     1216.95     1283.99     14.93 o
   4   4   7      410.33      391.56      6.70 o
   5   4   7      334.54      320.10      7.68 o
   6   4   7        6.87        6.59      2.90 o
   7   4   7      420.68      425.29     29.60 o
   8   4   7      365.39      353.87     14.83 o
   9   4   7        4.59        0.44      6.31 o
  10   4   7      340.01      356.46     21.88 o
 -10   5   7       25.26       23.45      5.69 o
  -9   5   7      185.88      191.06      9.24 o
  -8   5   7        0.58        6.02      3.95 o
  -7   5   7        4.94        8.59      3.45 o
  -6   5   7     1548.39     1553.42     22.97 o
  -5   5   7     1794.91     1822.29     25.73 o
  -4   5   7       52.82       42.41      4.55 o
  -3   5   7     4152.62     4749.81     53.83 o
  -2   5   7     4090.84     4402.30     49.25 o
  -1   5   7       71.18       62.12      3.88 o
   0   5   7      171.86      163.59      5.58 o
   1   5   7        0.13        0.00      1.93 o
   2   5   7     1204.63     1148.47     20.53 o
   3   5   7       28.07       24.98      2.46 o
   4   5   7      591.94      628.53     11.28 o
   5   5   7        6.84        5.79      2.37 o
   6   5   7     1283.62     1334.36     21.49 o
   7   5   7      104.50       93.84      5.75 o
   8   5   7       42.92       45.19      6.64 o
   9   5   7       53.94       52.72     14.16 o
  10   5   7      113.79       95.32      9.73 o
 -10   6   7      332.87      335.89     13.19 o
  -9   6   7      377.69      412.29     13.47 o
  -8   6   7     1216.31     1217.10     24.50 o
  -7   6   7      454.83      458.25     12.60 o
  -6   6   7       92.29       71.23      5.27 o
  -5   6   7      376.47      328.76     10.23 o
  -4   6   7      575.31      507.65      8.79 o
  -3   6   7      927.71      942.43     13.58 o
  -2   6   7        2.30        4.05      2.55 o
  -1   6   7       11.61        4.57      2.55 o
   0   6   7      737.79      672.20     14.09 o
   1   6   7        0.05        0.48      2.39 o
   2   6   7        0.79        1.06      2.51 o
   3   6   7      645.57      643.56     14.18 o
   4   6   7     1877.83     1904.62     31.20 o
   5   6   7        0.10        0.02      2.58 o
   6   6   7     1434.61     1573.29     24.77 o
   7   6   7      162.90      145.14      6.77 o
   8   6   7      154.93      137.91      7.57 o
   9   6   7        0.10        7.68      7.44 o
  10   6   7      275.32      261.87     13.62 o
  -9   7   7      837.05      931.64     21.77 o
  -8   7   7      473.09      439.01     13.56 o
  -7   7   7      110.20      124.40      6.80 o
  -6   7   7      127.22      121.34      6.13 o
  -5   7   7      588.53      597.51     10.42 o
  -4   7   7     2448.93     2523.05     27.85 o
  -3   7   7       91.74       76.02      7.52 o
  -2   7   7       31.58       22.90      3.17 o
  -1   7   7     1187.89     1141.51     21.83 o
   0   7   7      168.74      126.64      7.31 o
   1   7   7       31.42       26.21      4.44 o
   2   7   7       72.96       72.34     11.31 o
   3   7   7     1708.68     1719.72     30.54 o
   4   7   7       22.82       16.14      2.60 o
   5   7   7      182.56      155.97      7.08 o
   6   7   7      575.82      557.05     12.01 o
   7   7   7        8.92       18.03      5.39 o
   8   7   7       60.37       50.54      5.22 o
   9   7   7       56.09       53.00      6.05 o
  -9   8   7       61.32       53.57      6.24 o
  -8   8   7        0.07        2.20      4.82 o
  -7   8   7      162.02      170.48      8.08 o
  -6   8   7        1.13        0.00      3.89 o
  -5   8   7      204.88      174.05      8.97 o
  -4   8   7      525.41      471.75      8.01 o
  -3   8   7        4.12        6.09      2.62 o
  -2   8   7      242.40      219.05      9.18 o
  -1   8   7      700.38      700.97     15.97 o
   0   8   7      311.22      283.24     10.34 o
   1   8   7      598.86      525.96     13.34 o
   2   8   7      402.44      361.71     14.08 o
   3   8   7      212.35      228.22      8.66 o
   4   8   7        6.01        8.59      3.94 o
   5   8   7        0.05        8.51      3.50 o
   6   8   7       82.94       55.55      4.46 o
   7   8   7      305.35      321.84     10.18 o
   8   8   7      494.26      459.08     16.16 o
   9   8   7       35.52       37.50      7.80 o
  -8   9   7       22.90       17.17      5.74 o
  -7   9   7       14.77       19.08      5.04 o
  -6   9   7       31.90       22.22      4.75 o
  -5   9   7      143.85      116.30      8.27 o
  -4   9   7       55.79       32.57      3.15 o
  -3   9   7      568.91      548.02     14.49 o
  -2   9   7      751.17      746.72     17.78 o
  -1   9   7        0.07        7.87      4.37 o
   0   9   7      301.28      312.66     10.57 o
   1   9   7      582.89      614.95     15.33 o
   2   9   7      416.85      398.74     12.09 o
   3   9   7      172.76      183.65      8.72 o
   4   9   7      907.02      899.96     20.26 o
   5   9   7      501.95      484.09     14.65 o
   6   9   7       44.56       57.76      6.24 o
   7   9   7     1178.47     1107.93     47.63 o
   8   9   7      115.26      112.38      9.64 o
  -7  10   7      358.49      395.36     24.49 o
  -6  10   7       24.89       21.63      6.08 o
  -5  10   7       37.49       29.10      6.15 o
  -4  10   7       21.12       11.85      4.41 o
  -3  10   7      348.48      328.18     11.81 o
  -2  10   7      248.04      264.95     10.46 o
  -1  10   7      435.51      401.54     12.87 o
   0  10   7       42.64       33.06      5.20 o
   1  10   7      714.61      732.67     18.07 o
   2  10   7      186.30      194.12      9.57 o
   3  10   7      228.71      244.80     10.60 o
   4  10   7       42.57       36.92      5.34 o
   5  10   7       18.42        8.83      5.82 o
   6  10   7      226.22      210.94     20.15 o
   7  10   7      224.42      254.28     13.18 o
  -6  11   7       86.81       68.83      8.19 o
  -5  11   7      111.35      121.58     11.22 o
  -4  11   7      111.35      122.54     11.31 o
  -3  11   7      121.36      123.58      9.73 o
  -2  11   7      170.74      161.12     10.24 o
  -1  11   7     1338.33     1411.27     28.90 o
   0  11   7       47.38       44.26      6.18 o
   1  11   7      430.77      448.04     14.45 o
   2  11   7      107.62      123.26     10.07 o
   3  11   7       60.01       50.47      6.06 o
   4  11   7        3.21        1.19      6.15 o
   5  11   7       28.25       17.18      6.60 o
   6  11   7      204.91      212.46     12.71 o
  -5  12   7        0.49       18.11      7.49 o
  -4  12   7      697.61      693.77     19.95 o
  -3  12   7       39.91       23.45      7.33 o
  -2  12   7      625.54      634.11     18.58 o
  -1  12   7        4.20        0.00      7.47 o
   0  12   7      406.26      434.51     15.26 o
   1  12   7        3.11        1.88      6.74 o
   2  12   7       30.18       46.97      6.91 o
   3  12   7        4.80       10.20      6.60 o
   4  12   7      109.43       93.22     14.24 o
  -2  13   7      414.59      432.55     16.80 o
  -1  13   7       93.65       89.81      9.19 o
   0  13   7       28.19       26.84      7.90 o
   1  13   7      225.51      246.09     16.16 o
   2  13   7      442.31      486.72     34.34 o
 -10   0   8       61.46       43.75      8.36 o
  -8   0   8        6.91       16.09      5.15 o
  -6   0   8       31.42       45.68      7.08 o
  -4   0   8      398.55      531.70     10.52 o
  -2   0   8       16.92        3.35      1.09 o
   0   0   8     8829.70     9828.58    169.18 o
   2   0   8     4295.46     4225.34     76.43 o
   4   0   8     1018.08     1032.69     34.10 o
   6   0   8     5541.39     5850.00    151.20 o
  10   0   8      280.96      294.31     16.73 o
 -11   1   8      137.46      125.10     13.51 o
 -10   1   8       12.06       12.55      5.46 o
  -9   1   8      197.98      184.70     10.01 o
  -8   1   8       78.65       73.31      6.59 o
  -7   1   8      558.44      553.87     12.75 o
  -6   1   8      207.53      241.79      7.30 o
  -5   1   8       93.85       92.58      4.27 o
  -4   1   8        0.15        2.25      1.29 o
  -3   1   8      793.20      900.34     11.85 o
  -2   1   8     1003.05      981.07     11.39 o
  -1   1   8      106.14      103.10      2.19 o
   0   1   8      550.15      523.48      6.36 o
   1   1   8        2.53        1.00      1.01 o
   2   1   8      862.91      807.14     10.87 o
   3   1   8      237.73      225.56      6.34 o
   4   1   8      893.17      840.46     30.97 o
   5   1   8      633.12      627.03     13.40 o
   6   1   8     1043.72     1071.46     20.66 o
   7   1   8        9.57        7.08      7.08 o
   8   1   8       30.44       20.06      4.57 o
   9   1   8      129.54      115.04      7.52 o
  10   1   8        5.85       11.06      5.53 o
  11   1   8        0.89        3.71      7.30 o
 -11   2   8       68.81       49.22     11.26 o
 -10   2   8      500.86      493.49     20.27 o
  -9   2   8      483.85      483.33     16.38 o
  -8   2   8      361.59      324.93     10.15 o
  -7   2   8        0.03        0.00      2.60 o
  -6   2   8      181.92      141.35      5.55 o
  -5   2   8       24.08       13.01      1.67 o
  -4   2   8      292.94      322.61      6.34 o
  -3   2   8       14.76       17.85      1.24 o
  -2   2   8     3013.09     3184.90     32.89 o
  -1   2   8      545.64      498.51      6.58 o
   0   2   8     2176.04     2411.16     25.39 o
   1   2   8     2120.17     2424.08     50.03 o
   2   2   8     4366.19     4615.26     51.35 o
   3   2   8      401.56      362.79      7.22 o
   4   2   8       25.48       25.11      2.39 o
   5   2   8      608.29      561.66     20.33 o
   6   2   8      484.11      448.46      9.39 o
   7   2   8       73.58       67.25      8.82 o
   8   2   8        3.31        2.97      3.42 o
   9   2   8       92.04       90.94      7.04 o
  10   2   8      214.68      225.38     14.06 o
  11   2   8        1.97        0.00      7.37 o
 -11   3   8      193.71      232.57     17.05 o
 -10   3   8       35.24       38.23      6.37 o
  -9   3   8       45.17       43.73      4.70 o
  -8   3   8      157.10      139.12      8.16 o
  -7   3   8      329.42      290.74      8.90 o
  -6   3   8      259.68      259.52      6.99 o
  -5   3   8      711.82      768.78     12.48 o
  -4   3   8      478.04      434.78      7.92 o
  -3   3   8      248.19      278.23      5.70 o
  -2   3   8     3838.62     4440.97     44.13 o
  -1   3   8    10856.75    12766.14    155.74 o
   0   3   8     1542.46     1679.91     34.11 o
   1   3   8     1400.73     1504.70     24.84 o
   2   3   8      229.03      231.33      3.80 o
   3   3   8     1710.16     1856.60     25.66 o
   4   3   8      544.27      555.19      9.46 o
   5   3   8        5.00        5.81      2.13 o
   6   3   8      259.13      256.42      8.35 o
   7   3   8      121.81      111.35      6.76 o
   8   3   8      191.36      177.49     11.27 o
   9   3   8        8.98       10.10      7.40 o
  10   3   8       38.00       45.04     10.29 o
  11   3   8       66.59       68.95      8.80 o
 -11   4   8        7.13        5.40      8.36 o
 -10   4   8        7.07        7.08      5.20 o
  -9   4   8     1291.15     1338.85     26.61 o
  -8   4   8        0.05        5.36      3.71 o
  -7   4   8      928.89      945.00     19.30 o
  -6   4   8      423.70      411.93      8.50 o
  -5   4   8     1753.03     1750.21     24.80 o
  -4   4   8      989.64     1023.64     17.98 o
  -3   4   8        8.92        3.85      1.56 o
  -2   4   8     1344.98     1521.54     17.13 o
  -1   4   8      790.08      773.87     14.45 o
   0   4   8      388.87      381.35      8.95 o
   1   4   8      260.88      251.81      6.80 o
   2   4   8      715.67      769.20     13.41 o
   3   4   8       18.79       18.02      1.39 o
   4   4   8      195.06      168.42      4.30 o
   5   4   8      593.49      566.45     11.86 o
   6   4   8       48.20       45.19      4.51 o
   7   4   8     1784.46     1727.72     38.66 o
   8   4   8      289.47      290.62     14.80 o
   9   4   8      889.53      906.76     26.38 o
  10   4   8       99.28      101.88     10.23 o
 -10   5   8      160.69      190.91     10.39 o
  -9   5   8      132.95      144.05      8.63 o
  -8   5   8      613.29      596.39     15.09 o
  -7   5   8      869.45      911.16     22.28 o
  -6   5   8     1687.16     1760.97     25.49 o
  -5   5   8     1444.23     1460.67     21.55 o
  -4   5   8       23.11       22.55      3.07 o
  -3   5   8      452.33      440.40      7.82 o
  -2   5   8       27.61       24.34      2.16 o
  -1   5   8        3.49        5.87      2.17 o
   0   5   8     2016.37     2051.55     44.66 o
   1   5   8      783.03      781.63     34.10 o
   2   5   8      870.59      826.26     15.99 o
   3   5   8      307.83      350.03      9.20 o
   4   5   8        5.66        2.48      2.69 o
   5   5   8        6.89        7.24      2.56 o
   6   5   8      540.51      535.89     16.44 o
   7   5   8     1277.55     1268.46     21.66 o
   8   5   8       50.80       34.08      6.07 o
   9   5   8      136.95      148.30     10.03 o
  10   5   8       26.56       24.12      8.19 o
 -10   6   8        0.05        0.00      5.92 o
  -9   6   8     1746.10     1766.12     33.40 o
  -8   6   8       67.29       91.44      6.85 o
  -7   6   8      124.09      143.35      7.36 o
  -6   6   8       24.64       17.72      2.62 o
  -5   6   8      230.66      184.92      7.23 o
  -4   6   8       82.61       56.17      5.75 o
  -3   6   8      159.58      123.64      5.39 o
  -2   6   8      400.97      388.43     10.07 o
  -1   6   8      938.72      974.74     18.79 o
   0   6   8      484.89      478.46     11.35 o
   1   6   8      162.90      131.99      5.61 o
   2   6   8      477.28      459.61     13.15 o
   3   6   8      112.02       91.34      5.11 o
   4   6   8      180.18      175.31      6.04 o
   5   6   8      105.52       89.87      8.27 o
   6   6   8     1330.40     1307.40     22.10 o
   7   6   8      184.41      195.72      9.19 o
   8   6   8       35.30       21.32      4.58 o
   9   6   8      812.64      733.07     21.59 o
  10   6   8       23.41       24.73      7.49 o
  -9   7   8        1.14        4.48      5.55 o
  -8   7   8      333.40      357.44     12.09 o
  -7   7   8      208.44      226.78      8.38 o
  -6   7   8      493.37      488.01     11.43 o
  -5   7   8      101.72      103.16      5.38 o
  -4   7   8       83.44       73.27      3.92 o
  -3   7   8       59.05       55.55      3.57 o
  -2   7   8      289.78      265.99      8.57 o
  -1   7   8       24.39       22.69      4.21 o
   0   7   8       23.76       25.61      3.27 o
   1   7   8      924.93      952.29     19.12 o
   2   7   8      156.76      133.36      6.34 o
   3   7   8      260.86      243.20     14.40 o
   4   7   8      336.04      333.72     10.67 o
   5   7   8      120.34       96.52      9.29 o
   6   7   8      162.36      128.18      6.20 o
   7   7   8      553.60      531.61     12.60 o
   8   7   8      290.94      318.82     10.46 o
   9   7   8      570.11      624.88     27.78 o
  -9   8   8        4.06       11.20      5.86 o
  -8   8   8        1.83        8.32      5.16 o
  -7   8   8       46.57       43.95      4.85 o
  -6   8   8     1346.57     1349.31     22.88 o
  -5   8   8      182.10      153.22      8.60 o
  -4   8   8       25.72       23.34      3.65 o
  -3   8   8      629.07      615.92     15.17 o
  -2   8   8      380.38      338.88     10.66 o
  -1   8   8      930.38      935.69     19.59 o
   0   8   8      174.20      137.90      9.50 o
   1   8   8      142.62      138.56      7.07 o
   2   8   8        8.26        8.88      3.67 o
   3   8   8       76.04       56.06      4.45 o
   4   8   8       16.51       24.18      4.35 o
   5   8   8      243.65      185.55      7.11 o
   6   8   8      166.74      171.63     11.70 o
   7   8   8       90.43       74.09      7.63 o
   8   8   8     1417.89     1366.33     29.79 o
  -8   9   8      493.24      535.33     14.72 o
  -7   9   8       30.24       28.47      5.37 o
  -6   9   8       13.27       23.55      4.66 o
  -5   9   8      165.35      160.35     10.73 o
  -4   9   8      288.54      257.01     10.92 o
  -3   9   8      337.54      350.96     11.58 o
  -2   9   8      881.94      871.89     19.73 o
  -1   9   8       55.79       64.81      9.14 o
   0   9   8       38.48       47.13      4.75 o
   1   9   8      934.08      923.61     20.33 o
   2   9   8      106.74      116.31      7.18 o
   3   9   8     1256.88     1256.30     25.37 o
   4   9   8      159.55      136.51      8.14 o
   5   9   8        5.12        8.53      5.34 o
   6   9   8      379.04      327.55     12.56 o
   7   9   8      413.71      411.32     14.65 o
   8   9   8       88.16      112.30      8.97 o
  -7  10   8       11.49       22.67      6.94 o
  -6  10   8        0.34        7.10      6.40 o
  -5  10   8      167.74      167.47     10.41 o
  -4  10   8       87.73       95.57      6.24 o
  -3  10   8     1243.45     1230.80     25.84 o
  -2  10   8     3006.91     3195.75     53.45 o
  -1  10   8        0.03        0.00      4.97 o
   0  10   8      169.89      196.70      9.50 o
   1  10   8       64.15       52.12      5.38 o
   2  10   8     1279.90     1320.23     26.97 o
   3  10   8       50.44       39.85      5.34 o
   4  10   8       24.42       33.83      5.66 o
   5  10   8        0.95        0.00      5.88 o
   6  10   8        0.39        0.00      6.69 o
   7  10   8       57.14       59.81      8.49 o
  -6  11   8      136.35      117.38      9.75 o
  -5  11   8       15.82       10.35      6.87 o
  -4  11   8       97.23       86.46      7.56 o
  -3  11   8      322.06      340.21     14.37 o
  -2  11   8      972.12      992.71     23.08 o
  -1  11   8      454.91      457.97     14.59 o
   0  11   8     1619.79     1698.28     33.22 o
   1  11   8      114.81      117.82      8.80 o
   2  11   8       69.49       79.72      6.87 o
   3  11   8       90.89       83.29      7.09 o
   4  11   8       67.57       73.95     11.97 o
   5  11   8      139.69      126.52     11.44 o
   6  11   8        4.61       14.34      7.62 o
  -4  12   8       40.45       50.93      7.62 o
  -3  12   8      321.30      354.23     14.58 o
  -2  12   8        2.60        0.00      6.95 o
  -1  12   8      234.49      287.10     14.14 o
   0  12   8        4.55       13.24      6.83 o
   1  12   8      205.06      215.96     12.03 o
   2  12   8       91.14      101.25      8.33 o
   3  12   8        3.42        0.00      7.60 o
   4  12   8        5.65       12.42      7.60 o
  -1  13   8       18.33       17.13      8.28 o
   0  13   8       83.01       87.33      8.86 o
   1  13   8      643.34      667.49     27.21 o
 -11   0   9       19.67       30.24      9.65 o
  -9   0   9       18.94       33.46      7.08 o
  -7   0   9     1018.87      984.44     33.46 o
  -5   0   9      967.03      853.99     15.72 o
  -3   0   9      551.76      556.23     10.51 o
  -1   0   9        0.65        0.00      0.92 o
   1   0   9     1060.92     1238.24     25.70 o
   3   0   9      500.77      486.49     13.17 o
   5   0   9      105.47       58.55      9.01 o
   7   0   9      379.53      342.94     19.95 o
   9   0   9      813.67      858.31     25.17 o
  11   0   9       19.17       31.53      9.55 o
 -11   1   9       67.93       74.49      8.41 o
 -10   1   9       32.82       28.42      5.67 o
  -9   1   9     1585.57     1532.41     35.26 o
  -8   1   9       62.51       60.08      6.13 o
  -7   1   9     1285.95     1264.54     23.28 o
  -6   1   9      771.66      729.91     14.98 o
  -5   1   9     1035.42     1012.65     15.51 o
  -4   1   9       28.36       26.67      1.66 o
  -3   1   9      920.25      853.47     11.61 o
  -2   1   9        0.44        1.15      0.91 o
  -1   1   9      412.29      349.46      5.18 o
   0   1   9       31.95       13.85      1.16 o
   1   1   9     2245.19     2378.28     34.64 o
   2   1   9      727.89      695.97      8.96 o
   3   1   9      757.18      799.87     15.30 o
   4   1   9      775.25      756.45     21.64 o
   5   1   9     1004.88     1017.01     19.58 o
   6   1   9      330.37      309.60      9.18 o
   7   1   9     1009.47     1035.64     25.17 o
   8   1   9      404.12      404.37     15.42 o
   9   1   9       92.97       85.71      6.76 o
  10   1   9       41.80       51.27      6.00 o
  11   1   9      100.02       83.14     11.41 o
 -11   2   9       26.45       21.48      7.04 o
 -10   2   9        3.08        2.57      5.46 o
  -9   2   9       30.78       30.28      5.22 o
  -8   2   9       26.64       20.41      3.45 o
  -7   2   9       25.12       15.01      2.97 o
  -6   2   9       95.46      107.12      4.37 o
  -5   2   9        2.49        2.94      1.67 o
  -4   2   9      117.57      113.82      4.36 o
  -3   2   9       64.87       62.65      2.39 o
  -2   2   9     1827.75     2158.01     23.16 o
  -1   2   9     1379.34     1560.66     17.33 o
   0   2   9        4.30        7.38      1.02 o
   1   2   9     1655.90     1868.54     22.40 o
   2   2   9      784.59      887.79     13.83 o
   3   2   9      605.28      567.55     10.25 o
   4   2   9      111.71       92.52      4.46 o
   5   2   9      267.57      224.25      7.81 o
   6   2   9      365.90      346.22     18.02 o
   7   2   9     1106.19     1082.81     18.29 o
   8   2   9      131.80      104.37      8.23 o
   9   2   9        0.06        5.46      8.11 o
  10   2   9      162.87      171.72     11.44 o
 -11   3   9      436.69      497.53     25.74 o
 -10   3   9      359.14      365.57     12.63 o
  -9   3   9        1.37        1.54      4.79 o
  -8   3   9      432.99      459.06     12.38 o
  -7   3   9     1686.59     1638.14     28.72 o
  -6   3   9      416.16      436.33      8.93 o
  -5   3   9       22.91       31.16      2.26 o
  -4   3   9      128.08      127.34      4.18 o
  -3   3   9       44.26       22.81      2.23 o
  -2   3   9     1634.38     1725.14     17.92 o
  -1   3   9     1784.61     2028.41     24.45 o
   0   3   9      109.42      104.18      4.14 o
   1   3   9       79.99      100.27      4.05 o
   2   3   9     1037.67     1027.69     13.68 o
   3   3   9      597.33      672.04     16.16 o
   4   3   9      767.76      749.64     15.02 o
   5   3   9      104.73      104.56      7.75 o
   6   3   9        8.72       11.47      2.64 o
   7   3   9       32.23       31.67      7.01 o
   8   3   9      169.15      183.76      9.80 o
   9   3   9      528.71      472.77     27.67 o
  10   3   9      189.99      190.75     14.47 o
 -10   4   9       25.54       22.51      5.32 o
  -9   4   9       32.11       31.98      4.83 o
  -8   4   9      293.17      323.88     10.50 o
  -7   4   9     1118.23     1082.64     21.26 o
  -6   4   9      191.80      178.54      8.17 o
  -5   4   9     1276.54     1298.54     19.38 o
  -4   4   9       70.73       43.79      3.64 o
  -3   4   9      331.99      346.53      7.74 o
  -2   4   9      494.92      569.40      7.85 o
  -1   4   9      910.03     1010.73     18.79 o
   0   4   9      515.08      509.55     14.11 o
   1   4   9      643.92      719.58     16.78 o
   2   4   9     2244.65     2354.19     31.76 o
   3   4   9      221.49      229.09      5.52 o
   4   4   9     1197.79     1228.85     14.72 o
   5   4   9      543.20      506.61      9.96 o
   6   4   9       13.20       15.81      5.22 o
   7   4   9       15.76       17.54      4.33 o
   8   4   9      807.34      809.72     23.79 o
   9   4   9       48.88       62.03      9.33 o
  10   4   9       39.94       41.37      8.79 o
 -10   5   9      349.17      360.81     13.10 o
  -9   5   9        2.65        1.19      4.67 o
  -8   5   9      144.03      152.55      8.01 o
  -7   5   9      171.68      160.25     11.42 o
  -6   5   9      925.31      919.12     15.47 o
  -5   5   9       34.28       22.56      4.56 o
  -4   5   9      163.84      170.55      5.28 o
  -3   5   9      160.79      161.81      6.15 o
  -2   5   9     1670.23     1756.30     25.34 o
  -1   5   9      366.17      359.41      8.97 o
   0   5   9     2888.13     3233.36     49.15 o
   1   5   9     1841.97     1840.47     44.22 o
   2   5   9     1314.67     1242.82     22.03 o
   3   5   9      361.22      348.80      7.43 o
   4   5   9       15.70       12.93      1.91 o
   5   5   9      393.50      397.88     11.52 o
   6   5   9     3196.54     3458.33     48.27 o
   7   5   9      128.61      107.78      8.11 o
   8   5   9       80.12       87.14      7.13 o
   9   5   9      102.42      132.46      9.99 o
  10   5   9        4.71        4.67      7.16 o
 -10   6   9      454.17      555.35     16.66 o
  -9   6   9     1944.86     1974.07     47.00 o
  -8   6   9       27.53       31.30      4.80 o
  -7   6   9       23.06       30.83      4.14 o
  -6   6   9      111.42       98.34      6.13 o
  -5   6   9       52.59       45.09      3.91 o
  -4   6   9      156.22      149.71      8.60 o
  -3   6   9      837.37      888.51     12.97 o
  -2   6   9      530.79      531.90     18.30 o
  -1   6   9       16.84        7.37      2.93 o
   0   6   9      722.27      758.44     15.42 o
   1   6   9     1246.24     1298.91     23.27 o
   2   6   9      233.74      208.35      8.31 o
   3   6   9      285.51      257.26     10.34 o
   4   6   9      669.13      619.04     11.37 o
   5   6   9       64.63       51.03      3.49 o
   6   6   9       60.22       90.44     12.26 o
   7   6   9      968.81      941.49     17.75 o
   8   6   9       34.00       46.51      7.09 o
   9   6   9       19.01       11.80      6.62 o
  -9   7   9      866.83      898.10     21.47 o
  -8   7   9      333.15      318.16     13.42 o
  -7   7   9      490.02      513.29     12.43 o
  -6   7   9      160.71      131.51     10.91 o
  -5   7   9       99.19       91.13      5.44 o
  -4   7   9      205.12      175.92      6.66 o
  -3   7   9      603.11      546.59     12.35 o
  -2   7   9      680.99      615.74     14.34 o
  -1   7   9      145.75      146.19     11.95 o
   0   7   9      683.54      725.17     15.80 o
   1   7   9       36.30       30.02      4.35 o
   2   7   9      355.06      335.12     14.58 o
   3   7   9       18.70       13.42      5.03 o
   4   7   9      427.72      415.25     13.44 o
   5   7   9      339.28      333.96     10.68 o
   6   7   9      807.08      792.14     15.24 o
   7   7   9       19.11       23.47      4.40 o
   8   7   9      943.16      940.64     18.84 o
   9   7   9      436.60      497.55     17.00 o
  -9   8   9      304.67      296.70     11.83 o
  -8   8   9        0.06        0.99      5.07 o
  -7   8   9      213.18      193.15      8.57 o
  -6   8   9      115.95      130.18      7.04 o
  -5   8   9      332.00      301.01     15.97 o
  -4   8   9       28.49       24.50      4.96 o
  -3   8   9      230.68      238.95      9.38 o
  -2   8   9       17.67       15.05      4.00 o
  -1   8   9     1493.44     1460.68     27.43 o
   0   8   9      584.95      558.43     13.80 o
   1   8   9      159.31      144.87      7.09 o
   2   8   9     1288.78     1313.23     25.78 o
   3   8   9        9.58       14.96      5.04 o
   4   8   9        0.41        3.85      4.06 o
   5   8   9       78.52       65.90      6.42 o
   6   8   9       65.66       57.35      6.54 o
   7   8   9       27.60       34.14      6.28 o
   8   8   9      110.20       86.26      8.12 o
  -8   9   9      149.75      176.16      9.92 o
  -7   9   9      400.71      436.48     12.55 o
  -6   9   9      146.29      155.65      9.74 o
  -5   9   9       14.02        8.84      5.07 o
  -4   9   9      380.28      358.32      9.84 o
  -3   9   9      477.40      506.15     11.88 o
  -2   9   9      550.15      548.62     14.74 o
  -1   9   9      501.20      447.07     18.22 o
   0   9   9     3091.35     3207.62     54.79 o
   1   9   9      846.08      852.65     19.02 o
   2   9   9       82.12       81.89      6.23 o
   3   9   9      118.72      125.61      8.08 o
   4   9   9       43.98       49.93      5.41 o
   5   9   9      291.70      296.31     17.06 o
   6   9   9        5.87        2.44      5.88 o
   7   9   9       28.71       19.95      6.94 o
  -7  10   9       87.72      108.52     10.41 o
  -6  10   9       31.14       30.17      6.79 o
  -5  10   9       74.91       69.57      6.70 o
  -4  10   9      221.13      235.30      8.91 o
  -3  10   9      181.88      175.58      9.84 o
  -2  10   9      198.62      200.69      9.96 o
  -1  10   9        1.14        2.93      5.20 o
   0  10   9       43.48       55.67      5.73 o
   1  10   9     1016.26     1059.17     22.90 o
   2  10   9       49.45       39.28      6.23 o
   3  10   9      548.85      564.05     15.73 o
   4  10   9        6.89        8.85      5.47 o
   5  10   9       55.85       58.08      6.69 o
   6  10   9       39.84       35.92      8.47 o
  -6  11   9      187.83      187.52     11.83 o
  -5  11   9       41.73       48.42      6.95 o
  -4  11   9      120.40      118.79      9.03 o
  -3  11   9       94.21       79.89      7.38 o
  -2  11   9        1.68        8.99      6.18 o
  -1  11   9      486.84      476.19     15.05 o
   0  11   9       11.18       11.79      8.54 o
   1  11   9       34.63       40.20      6.06 o
   2  11   9      221.51      234.26     17.28 o
   3  11   9        1.66        2.37      6.12 o
   4  11   9      538.92      533.48     16.46 o
   5  11   9       40.01       74.35      7.94 o
  -4  12   9      411.55      423.23     16.42 o
  -3  12   9        5.26        0.00      8.76 o
  -2  12   9      337.81      296.18     14.03 o
  -1  12   9      755.16      772.95     20.82 o
   0  12   9      904.83      931.84     22.97 o
   1  12   9       88.68       97.18      7.97 o
   2  12   9      143.47      151.10     10.07 o
   3  12   9       12.91       20.44      7.22 o
   4  12   9       66.24       63.33      7.76 o
 -10   0  10       56.13       63.06     10.29 o
  -8   0  10       52.54       35.39      6.43 o
  -6   0  10     1751.94     1860.13     53.40 o
  -4   0  10     1069.05     1073.68     18.69 o
  -2   0  10     1022.29     1100.65     18.15 o
   0   0  10      324.23      223.99      7.50 o
   2   0  10       42.21       54.17      6.25 o
   4   0  10      657.81      593.56     16.11 o
   6   0  10      211.47      209.11     14.80 o
   8   0  10     1411.13     1332.53     46.97 o
  10   0  10       62.65       79.07     12.23 o
 -11   1  10        0.91        1.93      7.72 o
 -10   1  10       12.51        6.76      6.11 o
  -9   1  10      118.98      116.20      8.86 o
  -8   1  10      147.29      139.57      8.64 o
  -7   1  10        4.20        6.86      2.97 o
  -6   1  10      263.36      265.67      6.61 o
  -5   1  10       11.85        5.87      1.72 o
  -4   1  10      226.85      177.62      4.13 o
  -3   1  10       90.62       74.65      3.02 o
  -2   1  10        1.57        0.00      1.05 o
  -1   1  10       13.70       17.60      1.33 o
   0   1  10      167.80      135.64      3.15 o
   1   1  10     2136.00     2471.07     29.49 o
   2   1  10      614.10      636.76      9.86 o
   3   1  10       49.20       37.59      2.38 o
   4   1  10       60.75       48.99      8.06 o
   5   1  10       75.44       63.07      7.43 o
   6   1  10      166.94      170.13     10.40 o
   7   1  10       82.70       70.08      5.55 o
   8   1  10      120.34      106.50      9.56 o
   9   1  10       86.02       97.08      6.85 o
  10   1  10      202.64      188.13     11.31 o
 -11   2  10        2.83        3.03      7.04 o
 -10   2  10      284.83      309.57     14.08 o
  -9   2  10        4.95        6.18      4.20 o
  -8   2  10        8.59        0.67      3.58 o
  -7   2  10      596.45      604.16     13.98 o
  -6   2  10      336.01      315.51      7.25 o
  -5   2  10       92.84       67.98      5.86 o
  -4   2  10        0.98        0.00      1.56 o
  -3   2  10     1304.43     1343.41     17.24 o
  -2   2  10     1169.12     1229.66     16.89 o
  -1   2  10      509.59      527.86      8.18 o
   0   2  10      665.44      687.38      8.92 o
   1   2  10       74.09       44.10      2.19 o
   2   2  10     4599.97     5102.57     64.48 o
   3   2  10       32.36       33.56      2.50 o
   4   2  10     2313.98     2384.66     33.71 o
   5   2  10      175.99      138.33      5.85 o
   6   2  10     1793.02     1755.79     30.67 o
   7   2  10      632.22      592.83     12.30 o
   8   2  10      926.95      940.39     21.63 o
   9   2  10        3.74        0.47      5.79 o
  10   2  10      143.81      135.60     14.48 o
 -10   3  10       27.45       28.98      5.29 o
  -9   3  10      256.26      241.03      9.64 o
  -8   3  10      298.95      308.37     10.02 o
  -7   3  10      465.22      417.47     11.11 o
  -6   3  10       27.97       27.54      2.54 o
  -5   3  10      601.53      568.69     10.38 o
  -4   3  10       95.86      101.19      5.20 o
  -3   3  10     1301.57     1299.19     18.77 o
  -2   3  10      304.94      284.36      4.76 o
  -1   3  10     2633.14     2802.34     29.72 o
   0   3  10       48.65       37.05      2.45 o
   1   3  10     1514.53     1541.79     27.87 o
   2   3  10       43.69       39.96      2.29 o
   3   3  10       38.68       30.68      3.99 o
   4   3  10      299.62      263.56      6.51 o
   5   3  10      294.81      284.59      7.12 o
   6   3  10      130.25      149.52      5.61 o
   7   3  10      138.48      101.68      7.70 o
   8   3  10       33.35       34.86      5.42 o
   9   3  10      892.54      879.84     26.66 o
  10   3  10        5.59       10.35      8.33 o
 -10   4  10       34.51       40.42      5.81 o
  -9   4  10      185.47      187.16      9.14 o
  -8   4  10      356.53      334.71     10.76 o
  -7   4  10     2080.95     2167.48     31.21 o
  -6   4  10      274.80      212.43      7.80 o
  -5   4  10       58.10       51.27      3.87 o
  -4   4  10       25.98       29.68      3.16 o
  -3   4  10      566.53      509.41      9.25 o
  -2   4  10       82.16       63.50      2.58 o
  -1   4  10     2043.96     2183.95     30.62 o
   0   4  10     1349.62     1332.24     24.05 o
   1   4  10     3114.76     3254.56     62.45 o
   2   4  10      156.82      158.01      9.92 o
   3   4  10       68.66       53.00      3.07 o
   4   4  10      113.17      102.27      3.72 o
   5   4  10      285.33      217.24      5.42 o
   6   4  10       57.51       58.88      5.07 o
   7   4  10      579.65      568.49     15.29 o
   8   4  10      172.05      196.96     10.28 o
   9   4  10       26.16       40.90      7.58 o
  10   4  10      119.44      110.70     10.63 o
 -10   5  10        0.04        5.92      5.92 o
  -9   5  10       14.31        9.34      5.04 o
  -8   5  10       13.89       11.87      5.83 o
  -7   5  10        4.24        1.60      3.06 o
  -6   5  10      324.46      322.14     11.95 o
  -5   5  10      478.60      444.28      8.98 o
  -4   5  10      130.69      125.24      4.36 o
  -3   5  10       65.80       44.81      4.01 o
  -2   5  10      858.01      791.80     15.64 o
  -1   5  10       17.27       11.71      4.18 o
   0   5  10     3569.02     3723.49     70.72 o
   1   5  10      257.26      235.97     27.67 o
   2   5  10        2.80        0.00      1.82 o
   3   5  10        1.59        0.00      2.03 o
   4   5  10      153.61      120.19      4.65 o
   5   5  10      105.26       92.88      7.31 o
   6   5  10        0.10        1.02      4.21 o
   7   5  10      280.00      257.35     10.59 o
   8   5  10       31.78       27.01      5.76 o
   9   5  10       22.39       19.59      6.61 o
  10   5  10      146.19      152.46     11.09 o
  -9   6  10      673.63      671.42     17.51 o
  -8   6  10      732.37      745.10     17.88 o
  -7   6  10      296.14      276.65      9.78 o
  -6   6  10      316.19      315.07     14.92 o
  -5   6  10      126.73      114.76      5.19 o
  -4   6  10       26.52       18.95      2.25 o
  -3   6  10      502.40      465.96      9.86 o
  -2   6  10     1173.98     1164.65     18.80 o
  -1   6  10     1073.55     1055.42     20.04 o
   0   6  10      805.98      831.60     16.53 o
   1   6  10     3455.41     3528.70     54.35 o
   2   6  10      486.42      450.41     10.87 o
   3   6  10        0.06        0.76      3.10 o
   4   6  10        1.42        3.69      3.53 o
   5   6  10      647.72      653.98     12.69 o
   6   6  10       29.21       17.46      4.74 o
   7   6  10       19.21       11.07      5.22 o
   8   6  10       37.35       37.27      6.68 o
   9   6  10      711.47      688.48     19.68 o
  -9   7  10       44.43       26.88      6.16 o
  -8   7  10      230.96      253.88      9.50 o
  -7   7  10       68.00       66.00      4.92 o
  -6   7  10       22.66       11.87      3.44 o
  -5   7  10        0.91        0.00      2.71 o
  -4   7  10     1147.54     1131.22     16.34 o
  -3   7  10        3.57        5.61      2.89 o
  -2   7  10      160.38      151.61      9.57 o
  -1   7  10      288.44      259.76     16.12 o
   0   7  10     1586.67     1527.33     27.40 o
   1   7  10      201.33      187.49      8.43 o
   2   7  10        4.94        4.43      3.14 o
   3   7  10       32.15       26.78      5.06 o
   4   7  10      182.11      183.37     11.37 o
   5   7  10      175.52      159.57      6.05 o
   6   7  10        1.21        7.41      3.73 o
   7   7  10      166.19      168.98      7.97 o
   8   7  10      439.52      443.49     26.70 o
   9   7  10        2.80        3.43     10.89 o
  -8   8  10      709.29      748.21     16.84 o
  -7   8  10      127.89      115.29      7.36 o
  -6   8  10      404.14      452.06     11.40 o
  -5   8  10      123.18       92.73     11.14 o
  -4   8  10        0.16        0.88      2.88 o
  -3   8  10      276.22      266.77      8.23 o
  -2   8  10       67.81       46.23      6.35 o
  -1   8  10     1100.54     1011.50     28.20 o
   0   8  10     2971.22     3047.81     49.65 o
   1   8  10     2666.34     2739.08     45.23 o
   2   8  10      113.70       82.77     10.22 o
   3   8  10      114.44       99.47     14.92 o
   4   8  10      346.65      389.53     12.00 o
   5   8  10        3.85        0.00      4.94 o
   6   8  10      572.03      552.88     24.46 o
   7   8  10       12.03       20.05      6.48 o
   8   8  10      434.00      385.81     16.13 o
  -8   9  10      319.21      334.16     14.77 o
  -7   9  10      105.24       94.62      8.53 o
  -6   9  10       20.29       14.27      5.69 o
  -5   9  10       46.70       51.69      5.15 o
  -4   9  10       20.38       17.46      4.08 o
  -3   9  10      128.61      122.57      6.96 o
  -2   9  10      131.08      144.33      8.37 o
  -1   9  10      153.79      135.29     14.52 o
   0   9  10      983.40      969.72     24.55 o
   1   9  10      223.58      204.37     15.22 o
   2   9  10      576.06      578.93     15.96 o
   3   9  10        3.89        4.35      4.56 o
   4   9  10      110.36      125.48      7.88 o
   5   9  10        0.19        0.42      5.75 o
   6   9  10      537.76      575.46     16.70 o
   7   9  10      126.92      135.70     10.52 o
  -7  10  10      188.08      190.73     12.56 o
  -6  10  10       33.88       24.63      6.87 o
  -5  10  10      116.51      111.77     10.05 o
  -4  10  10       19.21       21.99      4.90 o
  -3  10  10      285.79      289.73      9.81 o
  -2  10  10      615.90      618.59     21.60 o
  -1  10  10     1700.32     1837.68     34.45 o
   0  10  10      255.86      264.19     10.80 o
   1  10  10       17.62       20.84      5.40 o
   2  10  10       68.00       69.89      6.91 o
   3  10  10        0.06        4.25      5.47 o
   4  10  10      434.73      455.09     14.60 o
   5  10  10       87.19       96.01      8.61 o
   6  10  10       13.72       15.05      7.16 o
  -5  11  10        0.75       11.49      7.16 o
  -4  11  10       10.41        0.00      6.70 o
  -3  11  10        1.44        0.53      5.50 o
  -2  11  10      204.25      186.66     13.97 o
  -1  11  10       39.11       57.39      6.62 o
   0  11  10      567.22      592.07     16.80 o
   1  11  10       42.12       44.78      6.24 o
   2  11  10        5.42        7.72      6.16 o
   3  11  10      636.97      644.76     18.07 o
   4  11  10       87.77      111.17      9.12 o
   5  11  10      215.82      237.45     24.13 o
  -3  12  10      501.25      521.12     17.49 o
  -2  12  10      298.49      274.93     13.48 o
  -1  12  10        1.36        0.00      7.30 o
   0  12  10      458.35      476.07     16.38 o
   1  12  10      246.90      245.49     18.22 o
   2  12  10        1.86        7.92     10.20 o
   3  12  10        2.38        0.00     11.08 o
 -11   0  11       31.47       27.67     10.29 o
  -9   0  11      567.95      508.30     24.45 o
  -7   0  11      246.66      245.14     14.80 o
  -5   0  11      760.14      677.49     19.56 o
  -3   0  11      246.02      201.87      5.39 o
  -1   0  11     1514.84     1560.31     31.39 o
   1   0  11     1703.87     1901.65     37.76 o
   3   0  11     2648.74     2834.16     43.91 o
   5   0  11       36.97       18.48      5.79 o
   7   0  11        1.99        4.81      5.10 o
   9   0  11      123.69      132.55     14.16 o
 -11   1  11      160.19      168.85     12.96 o
 -10   1  11       40.28       25.54      6.37 o
  -9   1  11       33.55       24.95      5.46 o
  -8   1  11      278.87      276.16     13.51 o
  -7   1  11       62.38       74.85      5.32 o
  -6   1  11      595.66      610.57     11.40 o
  -5   1  11      188.68      169.55      4.48 o
  -4   1  11      255.34      194.35      4.46 o
  -3   1  11     1070.66      988.14     13.49 o
  -2   1  11       81.65       99.67      3.45 o
  -1   1  11      143.98      177.39      4.07 o
   0   1  11     1062.67     1070.40     14.34 o
   1   1  11     8027.15     9098.07    100.20 o
   2   1  11       45.42       58.06      2.95 o
   3   1  11     1029.85     1020.92     14.70 o
   4   1  11       20.68       18.34      2.81 o
   5   1  11       17.35       10.09      3.74 o
   6   1  11      273.60      276.62     14.12 o
   7   1  11        1.53        4.27      5.71 o
   8   1  11        2.75        3.81      5.71 o
   9   1  11        0.05        0.00      6.32 o
  10   1  11       64.99       59.89      6.99 o
 -10   2  11       38.22       37.92      6.59 o
  -9   2  11       31.54       29.04      4.70 o
  -8   2  11        0.10        5.58      3.71 o
  -7   2  11      705.86      645.93     14.72 o
  -6   2  11      143.65      139.75      7.76 o
  -5   2  11     2557.79     2648.18     35.69 o
  -4   2  11       13.76        5.82      1.51 o
  -3   2  11      193.05      149.75      3.77 o
  -2   2  11      414.84      399.33      6.86 o
  -1   2  11     1735.01     1741.52     21.77 o
   0   2  11       23.09       23.85      2.13 o
   1   2  11     1269.11     1384.01     25.93 o
   2   2  11        1.80        2.70      1.60 o
   3   2  11      765.03      774.41     11.35 o
   4   2  11       79.60       48.88      4.09 o
   5   2  11       74.35       54.30      5.67 o
   6   2  11      434.66      393.73     10.94 o
   7   2  11        0.62        5.53      4.46 o
   8   2  11      149.85      145.00      8.01 o
   9   2  11       33.06       23.90      6.29 o
  10   2  11      321.19      331.08     16.76 o
 -10   3  11      428.03      432.86     13.98 o
  -9   3  11        0.12        4.58      4.43 o
  -8   3  11        6.78        3.09      3.68 o
  -7   3  11      277.96      222.58      8.47 o
  -6   3  11      338.96      333.11      7.71 o
  -5   3  11      127.17      128.52      9.57 o
  -4   3  11      981.72      995.51     15.68 o
  -3   3  11      962.06     1003.36     13.96 o
  -2   3  11       11.67        2.66      1.43 o
  -1   3  11        4.32        3.71      1.31 o
   0   3  11     1641.18     1670.60     24.25 o
   1   3  11      687.57      578.49      9.22 o
   2   3  11      339.15      286.35      6.59 o
   3   3  11        0.69        0.98      2.19 o
   4   3  11     2132.78     2120.65     30.11 o
   5   3  11       71.17       61.06      8.21 o
   6   3  11       49.15       41.13      3.60 o
   7   3  11      341.71      357.52     13.35 o
   8   3  11     1851.79     1921.72     34.39 o
   9   3  11       16.69       28.68      8.69 o
  10   3  11       49.40       37.32      9.25 o
 -10   4  11       71.75       68.51      6.90 o
  -9   4  11        8.35        2.12      4.80 o
  -8   4  11      349.56      354.57     11.21 o
  -7   4  11     1486.27     1479.42     22.98 o
  -6   4  11        0.53        2.42      2.97 o
  -5   4  11        0.32        3.72      2.17 o
  -4   4  11      709.32      695.99     12.08 o
  -3   4  11     1085.64     1049.21     16.27 o
  -2   4  11       29.78       35.13      3.36 o
  -1   4  11      183.98      132.13      4.64 o
   0   4  11     3029.99     3157.36     69.07 o
   1   4  11      329.60      383.94     11.72 o
   2   4  11      541.91      531.62     12.16 o
   3   4  11     1400.29     1400.59     25.28 o
   4   4  11     2150.27     2225.84     27.25 o
   5   4  11       24.55       18.91      2.52 o
   6   4  11     1213.00     1077.03     33.79 o
   7   4  11        3.38       11.36      4.82 o
   8   4  11        0.74        1.97      5.58 o
   9   4  11       17.31        2.02     11.20 o
  10   4  11       59.61       67.89     11.45 o
 -10   5  11        0.08        0.00      5.92 o
  -9   5  11     2029.76     2042.82     81.30 o
  -8   5  11      140.82      146.40      8.21 o
  -7   5  11      857.78      793.47     14.59 o
  -6   5  11      870.30      841.63     18.39 o
  -5   5  11        0.60        9.40      2.53 o
  -4   5  11      103.96       88.97      6.16 o
  -3   5  11      211.21      186.09      6.32 o
  -2   5  11      892.49      847.48     14.40 o
  -1   5  11      139.56      126.89     10.89 o
   0   5  11      780.53      689.34     19.24 o
   1   5  11      411.93      359.66     11.27 o
   2   5  11      150.29      121.24     12.96 o
   3   5  11       54.00       38.61      4.37 o
   4   5  11       70.35       64.04      3.31 o
   5   5  11       83.02       90.53      5.67 o
   6   5  11      204.22      158.90      9.56 o
   7   5  11        2.02        0.00      5.06 o
   8   5  11      282.28      271.66     12.37 o
   9   5  11      435.05      393.12     16.38 o
  -9   6  11      132.71      146.22      9.73 o
  -8   6  11     1872.29     1872.67     34.18 o
  -7   6  11     1501.31     1510.03     28.21 o
  -6   6  11      226.27      193.14     11.21 o
  -5   6  11       51.35       53.42      6.56 o
  -4   6  11     1272.56     1209.00     16.92 o
  -3   6  11       29.61       27.98      2.92 o
  -2   6  11        3.77        5.04      2.74 o
  -1   6  11        9.64        6.43      4.16 o
   0   6  11      214.98      217.89     10.63 o
   1   6  11      893.52      888.16     24.26 o
   2   6  11     1817.15     1921.86     43.16 o
   3   6  11      605.18      555.87     19.88 o
   4   6  11      489.96      501.91     12.71 o
   5   6  11      144.83      140.09      6.32 o
   6   6  11      359.42      368.01     11.44 o
   7   6  11       19.75       19.66      5.54 o
   8   6  11       12.33       15.62      9.60 o
   9   6  11       94.49       91.23      8.19 o
  -9   7  11       71.38       60.25      6.85 o
  -8   7  11        3.58        9.95      4.94 o
  -7   7  11        1.02        0.00      4.12 o
  -6   7  11      391.80      403.10     10.34 o
  -5   7  11        1.01        2.11      2.82 o
  -4   7  11       68.76       63.46      5.49 o
  -3   7  11     1732.48     1695.69     26.15 o
  -2   7  11      132.10      124.32      7.02 o
  -1   7  11        1.65        4.56      3.44 o
   0   7  11        1.99        6.24      3.38 o
   1   7  11      999.89      989.07     25.21 o
   2   7  11     3655.97     3728.05     58.42 o
   3   7  11      592.84      586.55     13.87 o
   4   7  11      183.32      154.98     33.14 o
   5   7  11        0.07        0.00      4.45 o
   6   7  11       17.26       25.37      7.97 o
   7   7  11      115.03      138.01     12.28 o
   8   7  11      931.93      870.42     31.53 o
  -8   8  11      425.46      487.00     13.60 o
  -7   8  11       36.38       32.94      5.17 o
  -6   8  11       39.93       40.16      4.46 o
  -5   8  11      527.22      552.82     12.32 o
  -4   8  11       47.69       48.80      4.14 o
  -3   8  11      489.41      440.45     22.47 o
  -2   8  11      964.07      949.62     17.43 o
  -1   8  11     2725.68     2785.18     46.06 o
   0   8  11      360.08      342.90     18.21 o
   1   8  11       83.63       60.88      8.10 o
   2   8  11      219.98      207.49     14.94 o
   3   8  11       48.05       60.92      7.73 o
   4   8  11       50.99       24.09      6.44 o
   5   8  11      308.25      312.73     11.54 o
   6   8  11      209.12      201.45     10.83 o
   7   8  11       30.35       36.31      6.85 o
   8   8  11      248.29      283.53     19.50 o
  -7   9  11      548.71      583.02     17.70 o
  -6   9  11        8.37       11.43      5.93 o
  -5   9  11       47.76       41.12      4.66 o
  -4   9  11       20.19       27.90      4.41 o
  -3   9  11      142.03      122.52      7.04 o
  -2   9  11      345.33      349.50     15.29 o
  -1   9  11       31.51       27.25      8.09 o
   0   9  11      191.73      179.28     29.60 o
   1   9  11        1.62        0.00      4.45 o
   2   9  11      133.61      141.60     12.36 o
   3   9  11      123.46      135.31      8.75 o
   4   9  11       40.97       40.37      5.47 o
   5   9  11      129.08      112.80      8.50 o
   6   9  11       13.97        4.27      6.48 o
   7   9  11       71.93      105.84     12.28 o
  -6  10  11      126.60       97.81      9.14 o
  -5  10  11       62.33       55.62      7.09 o
  -4  10  11      312.75      331.94     10.76 o
  -3  10  11        1.50        0.00      4.84 o
  -2  10  11      304.95      337.20     12.41 o
  -1  10  11       18.39       21.33      5.71 o
   0  10  11       35.15       27.83      8.99 o
   1  10  11        2.09        6.35      5.17 o
   2  10  11      100.87      111.91      8.63 o
   3  10  11     1086.41     1080.56     23.61 o
   4  10  11       54.59       70.86      7.00 o
   5  10  11        0.32        0.00      9.98 o
   6  10  11        0.44        0.00     11.14 o
  -5  11  11       42.76       57.26      9.10 o
  -4  11  11        6.95       10.32      7.16 o
  -3  11  11       37.09       40.77      5.87 o
  -2  11  11       57.50       53.94      7.07 o
  -1  11  11      196.43      208.97     11.17 o
   0  11  11       44.05       50.32      9.43 o
   1  11  11      344.52      355.75     18.96 o
   2  11  11      129.49      112.21     11.27 o
   3  11  11       13.36       19.07      9.89 o
   4  11  11      452.84      487.28     23.19 o
  -3  12  11      156.15      173.95     14.83 o
  -2  12  11       15.91       15.50      9.52 o
  -1  12  11      188.28      202.80     15.65 o
   0  12  11      452.21      453.54     21.89 o
   1  12  11      169.12      191.18     17.47 o
   2  12  11        0.19       21.53     15.12 o
 -10   0  12      136.76      150.56     15.44 o
  -8   0  12      471.71      488.36     22.52 o
  -6   0  12        1.59        7.08      5.15 o
  -4   0  12      213.76      205.63     10.25 o
  -2   0  12      766.73      884.64     18.37 o
   0   0  12      179.69      113.03      5.57 o
   2   0  12      299.24      283.99      7.33 o
   4   0  12     5027.24     5145.39     95.09 o
   6   0  12     1289.89     1324.76     31.10 o
   8   0  12      887.85      856.59     24.00 o
  10   0  12        3.30        7.72     10.01 o
 -10   1  12      146.92      121.42     11.14 o
  -9   1  12       13.32       20.44      5.67 o
  -8   1  12      271.34      284.62     12.05 o
  -7   1  12        2.18        0.00      3.20 o
  -6   1  12      486.52      495.20     10.11 o
  -5   1  12       12.60       12.32      1.86 o
  -4   1  12     1055.17      982.85     20.49 o
  -3   1  12       83.65       44.27      2.72 o
  -2   1  12      128.09      145.45      3.74 o
  -1   1  12     2053.03     2213.12     26.89 o
   0   1  12       40.90       24.31      2.05 o
   1   1  12      283.01      261.97      5.51 o
   2   1  12      888.37      816.67     12.27 o
   3   1  12      951.65     1079.26     15.55 o
   4   1  12       46.73       39.85      2.79 o
   5   1  12        2.21        6.41      2.76 o
   6   1  12     1555.82     1618.36     39.57 o
   7   1  12        6.85        5.24      4.51 o
   8   1  12        1.09        0.02      5.71 o
   9   1  12      213.94      206.73     11.96 o
  10   1  12      170.82      189.16     11.83 o
 -10   2  12      370.92      360.28     15.90 o
  -9   2  12       83.11       78.66      6.29 o
  -8   2  12       35.00       40.24      4.29 o
  -7   2  12       22.21       41.56      4.20 o
  -6   2  12      605.19      622.91     11.78 o
  -5   2  12     1365.58     1451.48     21.69 o
  -4   2  12     1252.24     1290.35     17.34 o
  -3   2  12       69.61       57.62      3.45 o
  -2   2  12      130.93      127.12      5.69 o
  -1   2  12       33.93       13.20      1.52 o
   0   2  12      100.69       93.86      3.30 o
   1   2  12     1713.77     1988.10     28.05 o
   2   2  12        0.06        0.00      1.85 o
   3   2  12      242.33      213.63      6.69 o
   4   2  12      206.17      165.00      7.91 o
   5   2  12       49.36       48.03      4.83 o
   6   2  12      410.21      350.63     12.29 o
   7   2  12        0.09        2.77      4.87 o
   8   2  12       44.06       33.82      5.00 o
   9   2  12      141.88      129.72     10.66 o
  10   2  12       22.40       29.21      7.67 o
 -10   3  12        4.90        7.96      5.64 o
  -9   3  12      166.73      191.03      9.34 o
  -8   3  12       86.57      112.73      7.28 o
  -7   3  12     2038.70     2040.09     29.96 o
  -6   3  12      324.06      336.41      8.03 o
  -5   3  12      711.17      658.13     26.03 o
  -4   3  12      675.45      616.78     28.49 o
  -3   3  12      150.28      123.95      8.60 o
  -2   3  12      462.09      412.39      7.44 o
  -1   3  12      231.32      191.23      5.35 o
   0   3  12      687.81      693.74     16.31 o
   1   3  12      161.48      123.73      3.50 o
   2   3  12      338.06      323.77      7.37 o
   3   3  12     1705.42     1696.35     24.86 o
   4   3  12        2.29        0.03      2.41 o
   5   3  12        0.50        3.30      2.72 o
   6   3  12      320.66      333.12     11.44 o
   7   3  12     1570.39     1599.22     22.51 o
   8   3  12        0.66        2.95      5.88 o
   9   3  12       81.16       85.14      7.89 o
  10   3  12       76.91       92.29     10.63 o
 -10   4  12       21.15       17.56      5.92 o
  -9   4  12      168.41      156.63      9.24 o
  -8   4  12       43.98       41.73      4.67 o
  -7   4  12     2796.95     2938.32     40.72 o
  -6   4  12      848.66      807.14     14.34 o
  -5   4  12      216.46      180.54      5.83 o
  -4   4  12       29.87       29.17      3.99 o
  -3   4  12      569.47      489.78     22.53 o
  -2   4  12      501.01      494.31     11.31 o
  -1   4  12      471.08      399.32      8.81 o
   0   4  12      576.03      544.48     19.78 o
   1   4  12      617.90      533.32     23.16 o
   2   4  12       81.71       61.16      6.06 o
   3   4  12     2499.89     2422.85    160.67 o
   4   4  12      244.01      228.30      5.64 o
   5   4  12      354.94      315.77      7.02 o
   6   4  12      281.93      296.33      7.19 o
   7   4  12        6.36        0.00      4.92 o
   8   4  12       16.10       13.18      6.15 o
   9   4  12      266.36      248.57     16.43 o
  -9   5  12        1.47        3.78      8.17 o
  -8   5  12      148.36      158.18      8.59 o
  -7   5  12      582.48      602.38     12.35 o
  -6   5  12       39.01       30.09      3.53 o
  -5   5  12     3022.52     2935.73     39.96 o
  -4   5  12       25.68       27.59      2.82 o
  -3   5  12       43.72       38.97      4.15 o
  -2   5  12      851.60      805.61     17.13 o
  -1   5  12     2404.60     2372.26     39.59 o
   0   5  12      450.53      447.53     24.03 o
   1   5  12       96.13       75.09     18.66 o
   2   5  12      100.46       69.31      8.36 o
   3   5  12      325.45      329.16      9.66 o
   4   5  12     1190.68     1192.88     19.09 o
   5   5  12       33.36       16.90      3.57 o
   6   5  12      357.49      365.52     14.49 o
   7   5  12      122.06      107.30      8.16 o
   8   5  12       79.52       69.27      7.83 o
   9   5  12        0.75        3.22      7.26 o
  -9   6  12       51.71       46.04      6.25 o
  -8   6  12      227.61      249.18     10.31 o
  -7   6  12       40.28       46.52      3.97 o
  -6   6  12      101.79      127.47      5.67 o
  -5   6  12       51.99       51.91      3.40 o
  -4   6  12       69.91       73.03      3.96 o
  -3   6  12     1988.20     1937.09     28.58 o
  -2   6  12       29.68       41.42      4.00 o
  -1   6  12      864.95      901.67     19.24 o
   0   6  12       18.00       14.28      5.15 o
   1   6  12     2678.92     2681.74     55.91 o
   2   6  12       44.58       46.02      5.71 o
   3   6  12      880.38      902.29     25.83 o
   4   6  12      130.12       81.20     12.10 o
   5   6  12      180.78      170.09      8.55 o
   6   6  12       38.21       36.09      4.95 o
   7   6  12       28.57       25.64      7.45 o
   8   6  12       73.23       90.60     10.92 o
   9   6  12        6.98       18.75     11.26 o
  -8   7  12       18.49       17.02      5.10 o
  -7   7  12       12.13       22.62      4.62 o
  -6   7  12       38.32       38.80      3.54 o
  -5   7  12       83.51       73.59      5.64 o
  -4   7  12      688.89      647.91     14.15 o
  -3   7  12      581.42      547.69     13.15 o
  -2   7  12      227.07      220.38      9.84 o
  -1   7  12      229.19      202.04     10.16 o
   0   7  12      479.51      476.49     18.66 o
   1   7  12      273.30      231.82     12.52 o
   2   7  12       57.94       55.91      7.45 o
   3   7  12       71.62       65.84     10.26 o
   4   7  12      152.78      139.75     12.25 o
   5   7  12      110.39       81.34      7.52 o
   6   7  12      231.09      247.56     12.47 o
   7   7  12       47.46       50.25     16.41 o
   8   7  12        1.52        2.04     10.68 o
  -8   8  12        2.63        1.45      7.16 o
  -7   8  12        6.58        2.89      6.08 o
  -6   8  12       71.57       67.11      6.44 o
  -5   8  12      129.69      121.73      6.83 o
  -4   8  12        0.95        2.63      3.98 o
  -3   8  12      156.46      138.45     15.32 o
  -2   8  12      418.17      386.68     10.87 o
  -1   8  12      195.97      164.69     20.33 o
   0   8  12     1627.85     1691.48     30.54 o
   1   8  12      245.65      218.18     11.97 o
   2   8  12        4.37        1.47      3.78 o
   3   8  12        6.41        3.67      4.20 o
   4   8  12      574.30      533.60     16.48 o
   5   8  12      123.10      124.98     11.79 o
   6   8  12       25.15       18.35      6.28 o
   7   8  12      160.90      171.54     16.56 o
  -7   9  12       89.10       82.72      7.93 o
  -6   9  12      391.56      409.80     14.45 o
  -5   9  12       31.06       25.90      4.74 o
  -4   9  12      122.02      129.87      7.50 o
  -3   9  12       18.54       18.93      4.58 o
  -2   9  12      297.84      297.88     18.86 o
  -1   9  12     1047.26      982.51     31.24 o
   0   9  12      114.58      110.06     26.38 o
   1   9  12      177.21      142.67     35.07 o
   2   9  12      972.82      984.33     32.48 o
   3   9  12       82.28      102.79     10.51 o
   4   9  12        2.86       15.74      8.79 o
   5   9  12       34.43       25.50      9.32 o
   6   9  12       82.71      109.05     11.60 o
  -6  10  12      102.17      121.27      9.64 o
  -5  10  12       10.28       13.04      6.78 o
  -4  10  12      684.51      683.11     15.23 o
  -3  10  12       30.90       43.75      7.62 o
  -2  10  12      316.35      318.07     10.63 o
  -1  10  12        8.69       13.79     13.19 o
   0  10  12      397.57      391.48     18.50 o
   1  10  12      227.65      213.51     22.20 o
   2  10  12       28.72       37.12      8.96 o
   3  10  12       54.39       49.84      9.89 o
   4  10  12        4.52       10.98      9.98 o
   5  10  12       15.89        6.91     10.68 o
  -4  11  12       63.82       74.82      9.87 o
  -3  11  12        1.36        1.42      6.69 o
  -2  11  12      105.92      107.98     19.30 o
  -1  11  12        9.29        7.03      8.80 o
   0  11  12      853.74      881.95     46.33 o
   1  11  12       10.24       15.19      9.58 o
   2  11  12       50.29       50.77     10.51 o
   3  11  12       38.77       37.13     11.27 o
   4  11  12        1.14        6.90     11.27 o
  -2  12  12      196.97      205.52     15.69 o
  -1  12  12        8.02        0.00     10.34 o
   0  12  12        3.16        1.96     10.20 o
   1  12  12        6.00        5.54     11.28 o
  -9   0  13      923.39      967.71     37.32 o
  -7   0  13       67.98       77.85     10.29 o
  -5   0  13     3405.99     3358.61     51.49 o
  -3   0  13     8111.24     9012.22    127.84 o
  -1   0  13        0.44        0.48      2.62 o
   1   0  13       51.90       26.90      3.56 o
   3   0  13     5018.61     5514.77     81.31 o
   5   0  13      248.05      267.85     12.55 o
   7   0  13        5.51        0.17      5.71 o
   9   0  13      375.02      402.32     20.27 o
 -10   1  13        4.86        0.00      6.82 o
  -9   1  13       50.00       51.45      8.69 o
  -8   1  13       80.34       75.05      7.40 o
  -7   1  13      172.96      181.85      7.78 o
  -6   1  13      564.53      558.12     11.21 o
  -5   1  13      122.89      103.20      3.91 o
  -4   1  13     2787.09     2944.78     35.36 o
  -3   1  13      522.35      488.57      8.26 o
  -2   1  13        0.37        0.24      1.50 o
  -1   1  13     1038.59      970.55     29.55 o
   0   1  13       50.90       35.81      2.21 o
   1   1  13      184.33      155.02      4.34 o
   2   1  13      997.77     1055.56     15.19 o
   3   1  13      697.59      663.75      9.73 o
   4   1  13     1416.30     1444.32     37.15 o
   5   1  13     1323.86     1370.41     32.24 o
   6   1  13      401.65      406.98     11.89 o
   7   1  13      245.58      249.62     10.96 o
   8   1  13      152.67      161.09      7.72 o
   9   1  13      180.04      180.62      9.70 o
  10   1  13       14.09       15.76     10.01 o
 -10   2  13        1.79        0.00      6.78 o
  -9   2  13      223.99      228.45     12.26 o
  -8   2  13      208.84      211.40      9.00 o
  -7   2  13      687.58      608.62     12.41 o
  -6   2  13      726.92      692.06     12.92 o
  -5   2  13     5095.47     5327.35     68.10 o
  -4   2  13      104.53       90.26      4.16 o
  -3   2  13      845.17      811.28     12.12 o
  -2   2  13       82.63       65.45      2.98 o
  -1   2  13       71.37       41.97      2.57 o
   0   2  13      357.88      323.26     14.19 o
   1   2  13        9.88        1.82      1.83 o
   2   2  13       85.33       68.29      4.06 o
   3   2  13      330.64      321.68      8.11 o
   4   2  13      695.81      661.81     11.51 o
   5   2  13     3156.32     3241.47     56.37 o
   6   2  13      303.05      309.25      8.86 o
   7   2  13      516.17      537.64     14.07 o
   8   2  13       51.09       51.37      5.10 o
   9   2  13       34.96       44.38      7.41 o
  10   2  13      316.95      324.27     14.73 o
 -10   3  13       43.07       41.69      6.39 o
  -9   3  13        3.31        0.00      4.94 o
  -8   3  13      111.12       91.68      7.23 o
  -7   3  13      338.64      320.24      8.33 o
  -6   3  13        5.74        8.19      2.79 o
  -5   3  13       26.24       18.87      2.50 o
  -4   3  13      585.98      528.10     10.27 o
  -3   3  13      268.60      264.77      6.66 o
  -2   3  13     1005.66     1039.39     14.81 o
  -1   3  13      395.18      343.91      6.80 o
   0   3  13        8.89        2.60      1.91 o
   1   3  13        4.31        5.07      1.93 o
   2   3  13       21.30       11.10      2.02 o
   3   3  13        7.68        4.79      2.54 o
   4   3  13       35.52       44.27      3.47 o
   5   3  13       37.37       43.78      5.67 o
   6   3  13       67.24       54.62      4.82 o
   7   3  13        0.24        2.95      3.69 o
   8   3  13      350.93      365.35     11.49 o
   9   3  13      122.29      129.44     11.98 o
 -10   4  13      247.48      258.53     14.59 o
  -9   4  13       37.36       33.01      5.50 o
  -8   4  13      556.67      598.46     15.64 o
  -7   4  13       41.13       30.99      3.48 o
  -6   4  13     1649.72     1833.86     27.27 o
  -5   4  13      140.01      172.96      5.75 o
  -4   4  13      232.77      213.08     10.40 o
  -3   4  13      258.84      252.03      6.54 o
  -2   4  13      634.97      584.24      9.77 o
  -1   4  13      320.58      327.67      7.94 o
   0   4  13       55.44       54.38      3.55 o
   1   4  13      170.62      180.12     11.62 o
   2   4  13       10.52        6.93      2.64 o
   3   4  13     1994.87     1990.44     28.88 o
   4   4  13        6.13       16.08      4.40 o
   5   4  13       46.23       23.92      3.87 o
   6   4  13      168.86      157.75      6.98 o
   7   4  13      175.74      199.61      8.60 o
   8   4  13        0.66        4.34      6.71 o
   9   4  13      234.98      212.39     12.96 o
  -9   5  13       50.86       51.49      6.10 o
  -8   5  13      163.20      173.45      9.05 o
  -7   5  13      272.85      251.08      7.85 o
  -6   5  13       18.24       25.75      3.25 o
  -5   5  13      576.02      536.33     13.92 o
  -4   5  13        0.11        0.05      2.37 o
  -3   5  13      946.33      985.37     14.36 o
  -2   5  13       12.22        7.49      3.24 o
  -1   5  13       43.76       56.95      5.08 o
   0   5  13       21.32       26.77      2.88 o
   1   5  13       41.45       35.47      4.87 o
   2   5  13        4.04        4.66      3.04 o
   3   5  13      163.07      159.02      6.96 o
   4   5  13      620.58      620.30     14.95 o
   5   5  13       13.91        9.36      3.71 o
   6   5  13       15.35       10.76      3.51 o
   7   5  13      450.22      410.82     13.88 o
   8   5  13       21.30       20.29      6.78 o
   9   5  13       35.52       35.41      7.93 o
  -9   6  13      191.08      202.60     11.39 o
  -8   6  13      379.80      385.49     13.52 o
  -7   6  13       10.07        5.21      3.74 o
  -6   6  13       98.66      110.59      5.32 o
  -5   6  13      541.77      549.83     11.25 o
  -4   6  13      916.72      854.38     13.29 o
  -3   6  13       79.87       55.35      6.11 o
  -2   6  13      395.90      415.55     11.76 o
  -1   6  13      512.68      510.49     13.49 o
   0   6  13      815.95      775.42     22.17 o
   1   6  13      307.45      298.48     13.28 o
   2   6  13     3363.40     3514.98     71.36 o
   3   6  13       59.13       68.45      7.49 o
   4   6  13      514.79      497.16     17.24 o
   5   6  13       30.16       26.22      4.19 o
   6   6  13      278.06      299.86     16.30 o
   7   6  13        7.00       17.36     13.19 o
   8   6  13       12.72        0.00      9.98 o
  -8   7  13       14.10       19.75      5.45 o
  -7   7  13      155.82      173.24      8.35 o
  -6   7  13        6.62        6.89      3.36 o
  -5   7  13      259.55      206.72      8.67 o
  -4   7  13      310.59      284.89     14.53 o
  -3   7  13      301.92      253.43      8.75 o
  -2   7  13      215.48      212.93      9.54 o
  -1   7  13        3.88        7.43      4.21 o
   0   7  13      321.86      336.58     14.37 o
   1   7  13      690.88      659.95     21.52 o
   2   7  13       84.25       69.57      8.15 o
   3   7  13       52.25       53.36      7.41 o
   4   7  13      235.19      208.24     19.62 o
   5   7  13       16.42       11.73      7.69 o
   6   7  13        2.49        0.00      9.33 o
   7   7  13        9.30       14.49      9.52 o
   8   7  13      152.71      145.60     13.65 o
  -7   8  13        0.44        0.93      6.48 o
  -6   8  13       22.57       27.06      5.93 o
  -5   8  13      193.80      224.72      8.47 o
  -4   8  13       18.28       15.86      4.19 o
  -3   8  13       52.63       54.51      7.24 o
  -2   8  13      732.56      736.06     19.69 o
  -1   8  13      366.69      395.51     12.82 o
   0   8  13        6.16        5.49      6.32 o
   1   8  13      406.40      404.98     17.13 o
   2   8  13      634.26      685.51     23.08 o
   3   8  13      555.36      580.50     46.65 o
   4   8  13        2.82       13.55      7.87 o
   5   8  13      502.03      485.40     21.12 o
   6   8  13       36.59       40.54      9.98 o
   7   8  13      187.71      181.80     17.73 o
  -7   9  13      140.69      126.09      9.90 o
  -6   9  13      273.33      305.75     13.04 o
  -5   9  13       84.14       79.09      6.16 o
  -4   9  13        1.85       11.14      4.57 o
  -3   9  13        7.38        5.58      5.42 o
  -2   9  13      194.49      165.43     10.48 o
  -1   9  13      421.64      436.26     17.93 o
   0   9  13        9.93       17.65      7.11 o
   1   9  13        0.69        0.00      7.58 o
   2   9  13        5.70       10.74      7.87 o
   3   9  13      161.43      198.26     18.98 o
   4   9  13      431.55      450.75     20.61 o
   5   9  13       25.64       17.52      9.77 o
   6   9  13      411.52      438.49     37.96 o
  -5  10  13      329.03      340.97     16.99 o
  -4  10  13       33.64       41.13      6.47 o
  -3  10  13      333.15      363.31     13.50 o
  -2  10  13       10.89       14.74      7.27 o
  -1  10  13      352.83      380.57     36.35 o
   0  10  13      228.79      220.05     15.92 o
   1  10  13      141.31      174.30     14.99 o
   2  10  13      496.59      497.77     22.07 o
   3  10  13      637.29      639.36     25.17 o
   4  10  13      155.43      185.98     17.30 o
   5  10  13       30.54       32.28     11.54 o
  -4  11  13      152.66      159.83     13.87 o
  -3  11  13        7.08        6.30      7.10 o
  -2  11  13      405.01      416.13     15.53 o
  -1  11  13        2.02       11.49      9.65 o
   0  11  13      120.99      133.86     13.42 o
   1  11  13        5.11        6.96      9.73 o
   2  11  13       33.06       37.74     15.76 o
   3  11  13        3.85        0.00     10.97 o
 -10   0  14      657.61      721.28     32.81 o
  -8   0  14      773.24      747.66     30.88 o
  -6   0  14      274.75      267.18     10.63 o
  -4   0  14     1881.26     1873.70     30.89 o
  -2   0  14        0.10        1.37      1.87 o
   0   0  14       75.49       68.53      9.33 o
   2   0  14     1128.97     1182.48     27.25 o
   4   0  14     1203.77     1222.36     28.02 o
   6   0  14        3.23        4.40     16.09 o
   8   0  14      298.39      321.29     14.83 o
 -10   1  14      187.89      199.57     24.45 o
  -9   1  14       22.84       23.40      6.76 o
  -8   1  14       38.90       38.15     10.62 o
  -7   1  14       56.89       40.18      4.43 o
  -6   1  14      589.99      567.68     11.55 o
  -5   1  14     1216.29     1261.17     17.71 o
  -4   1  14      709.54      744.54     11.74 o
  -3   1  14      424.59      386.53      8.83 o
  -2   1  14     2651.73     2772.84     33.49 o
  -1   1  14        9.50        3.37      1.60 o
   0   1  14       46.54       49.29      5.44 o
   1   1  14        1.09        1.24      1.96 o
   2   1  14      198.82      152.82     11.49 o
   3   1  14     1025.24     1046.73     19.06 o
   4   1  14      624.29      631.30     14.14 o
   5   1  14      930.14      946.78     15.25 o
   6   1  14      871.15      908.55     15.28 o
   7   1  14       15.44       13.73      4.23 o
   8   1  14        8.74       14.32      4.66 o
   9   1  14       70.13       80.44      6.99 o
 -10   2  14        0.09        0.00     12.23 o
  -9   2  14       11.31       12.42      6.59 o
  -8   2  14      148.37      159.20     10.98 o
  -7   2  14      136.74      147.51      6.24 o
  -6   2  14        4.28        4.29      3.53 o
  -5   2  14     2464.40     2460.86     34.39 o
  -4   2  14      387.47      336.31      9.41 o
  -3   2  14      411.79      377.46      7.28 o
  -2   2  14       10.21        1.66      1.83 o
  -1   2  14      832.86      801.31     12.16 o
   0   2  14      151.33      121.25      7.11 o
   1   2  14      150.11      143.23      5.24 o
   2   2  14        6.61        9.70      3.09 o
   3   2  14       91.69       68.44      4.09 o
   4   2  14       10.83        8.87      2.63 o
   5   2  14      257.54      255.79      7.11 o
   6   2  14      163.66      161.90      6.28 o
   7   2  14      132.92      136.31      7.27 o
   8   2  14       71.14       88.94      6.38 o
   9   2  14        6.85        7.51      7.55 o
 -10   3  14      173.39      176.68     13.83 o
  -9   3  14      103.47      122.11      9.10 o
  -8   3  14        9.37        5.67      4.57 o
  -7   3  14       67.60       73.54      4.76 o
  -6   3  14        6.94        8.60      2.92 o
  -5   3  14     1630.05     1696.11     25.37 o
  -4   3  14      732.33      684.91     11.25 o
  -3   3  14     1430.37     1469.94     19.84 o
  -2   3  14     1319.49     1255.77     17.40 o
  -1   3  14       31.33       33.73      4.47 o
   0   3  14      327.25      288.80      8.63 o
   1   3  14      696.70      664.68     11.13 o
   2   3  14       58.19       59.85      3.38 o
   3   3  14      886.20      801.28     13.01 o
   4   3  14      395.85      384.09     15.04 o
   5   3  14     1975.99     2032.07     30.50 o
   6   3  14      118.25      123.24      7.33 o
   7   3  14        6.07       12.99      3.87 o
   8   3  14        0.66        8.35      5.81 o
   9   3  14      226.80      232.90     11.89 o
  -9   4  14        0.23        2.20      5.50 o
  -8   4  14       15.67       20.12      4.02 o
  -7   4  14       91.43       88.48      5.94 o
  -6   4  14      525.53      517.17     11.06 o
  -5   4  14      139.57      110.94      6.03 o
  -4   4  14       68.07       58.55      3.71 o
  -3   4  14        1.01        2.54      2.50 o
  -2   4  14        1.14        1.13      2.12 o
  -1   4  14      314.85      302.27      8.17 o
   0   4  14      396.92      344.69     10.87 o
   1   4  14      137.64      109.55      5.00 o
   2   4  14      176.16      166.50      9.66 o
   3   4  14     1158.17     1179.77     19.23 o
   4   4  14      557.42      630.44     15.02 o
   5   4  14        0.76        1.03      3.12 o
   6   4  14      225.57      234.50     12.20 o
   7   4  14       11.03       15.18      4.97 o
   8   4  14       11.41        9.56      6.80 o
   9   4  14      135.92      188.47     13.52 o
  -9   5  14      187.01      179.05     10.55 o
  -8   5  14       38.78       48.22      6.06 o
  -7   5  14        6.23        5.89      3.62 o
  -6   5  14        7.50        2.19      3.29 o
  -5   5  14      116.43      103.80      5.70 o
  -4   5  14      145.95      140.11      4.98 o
  -3   5  14      154.71      132.74      8.64 o
  -2   5  14       23.63       26.03      3.68 o
  -1   5  14      481.72      481.79     10.63 o
   0   5  14       66.59       60.42      4.14 o
   1   5  14        1.93        8.45      2.92 o
   2   5  14       33.97       29.32      3.50 o
   3   5  14     2034.29     1969.50     48.98 o
   4   5  14      241.56      208.27      8.54 o
   5   5  14     1114.62     1006.04     48.37 o
   6   5  14      119.96      116.03      7.89 o
   7   5  14        1.04        5.67      6.55 o
   8   5  14       13.92       26.84      7.26 o
  -8   6  14      208.72      189.68     10.18 o
  -7   6  14       69.84       65.67      4.81 o
  -6   6  14       30.94       46.71      4.01 o
  -5   6  14        6.46       10.44      3.49 o
  -4   6  14      208.87      177.83      9.31 o
  -3   6  14       56.11       67.10      5.64 o
  -2   6  14      970.83      924.56     19.94 o
  -1   6  14      313.14      302.36     10.31 o
   0   6  14      176.49      149.52      7.92 o
   1   6  14       47.79       50.32      6.78 o
   2   6  14        2.67        1.81      3.87 o
   3   6  14     1241.03     1271.83     25.40 o
   4   6  14      192.31      174.06      8.19 o
   5   6  14      125.83      106.86     10.00 o
   6   6  14      191.09      151.27     23.81 o
   7   6  14      350.40      335.58     23.81 o
   8   6  14       57.90       73.05     11.80 o
  -8   7  14        5.73        8.94      6.78 o
  -7   7  14      327.51      335.35     13.06 o
  -6   7  14      264.62      265.27     11.24 o
  -5   7  14      162.18      153.29      7.23 o
  -4   7  14      326.24      267.99     15.69 o
  -3   7  14        0.87        5.54      5.94 o
  -2   7  14       72.03       83.37      8.12 o
  -1   7  14      102.05      104.90      7.51 o
   0   7  14      252.02      246.84     10.24 o
   1   7  14        0.45        8.85      6.32 o
   2   7  14       82.48      103.02     10.67 o
   3   7  14        2.75        0.00      7.24 o
   4   7  14       12.25       15.93      8.36 o
   5   7  14      508.12      518.11     21.33 o
   6   7  14      263.87      247.97     17.22 o
   7   7  14      117.62      114.18     11.83 o
  -7   8  14       12.15       13.44      7.02 o
  -6   8  14        2.91        3.47      6.06 o
  -5   8  14        8.70        6.71      5.04 o
  -4   8  14        0.50        3.78      4.94 o
  -3   8  14      170.01      170.38      8.95 o
  -2   8  14       13.08       18.95      4.82 o
  -1   8  14      179.86      158.30      9.04 o
   0   8  14      229.09      238.94     16.41 o
   1   8  14      124.89      103.00      9.77 o
   2   8  14        0.07        2.65      7.58 o
   3   8  14        1.07        0.00      7.87 o
   4   8  14      920.91      980.88     30.65 o
   5   8  14       17.48       11.10      9.32 o
   6   8  14        2.17        9.18     10.43 o
   7   8  14        6.62        0.00     11.90 o
  -6   9  14      600.66      580.11     21.80 o
  -5   9  14       51.45       60.52      6.02 o
  -4   9  14       35.35       36.07      5.76 o
  -3   9  14       34.29       26.25      5.71 o
  -2   9  14      314.42      368.71     13.12 o
  -1   9  14       81.82       91.39      8.53 o
   0   9  14        8.71       14.21      7.58 o
   1   9  14       14.63        9.01      7.72 o
   2   9  14      698.06      723.51     25.56 o
   3   9  14        0.17        8.81      8.79 o
   4   9  14       57.54       69.68     10.63 o
   5   9  14       95.16       98.75     12.05 o
   6   9  14      253.37      205.71     19.42 o
  -5  10  14       91.81       81.71      9.40 o
  -4  10  14      569.86      572.17     24.15 o
  -3  10  14      172.26      160.12     10.69 o
  -2  10  14        2.02        0.00      6.47 o
  -1  10  14      103.21      101.14      8.89 o
   0  10  14      239.96      228.02     16.23 o
   1  10  14      134.25      136.18     12.96 o
   2  10  14       34.17       28.79      9.73 o
   3  10  14       70.62       63.69     10.89 o
   4  10  14      120.50      110.34     12.18 o
  -3  11  14      253.77      270.27     13.77 o
  -2  11  14      364.09      431.71     16.58 o
  -1  11  14       65.54       75.16     10.05 o
   0  11  14       68.58       80.70     10.67 o
   1  11  14      510.84      551.53     24.08 o
   2  11  14      134.20      179.33     25.74 o
  -9   0  15      707.36      687.18     30.88 o
  -7   0  15      469.35      443.32     22.52 o
  -5   0  15      593.20      547.86     12.65 o
  -3   0  15     5382.95     5499.22     80.64 o
  -1   0  15      193.03      168.72     14.48 o
   1   0  15     1215.16     1114.99     26.13 o
   3   0  15       11.15        7.96      3.29 o
   5   0  15      631.96      585.49     14.30 o
   7   0  15     1424.32     1525.16     36.72 o
   9   0  15      350.12      367.65     16.70 o
 -10   1  15       16.47       17.05      7.73 o
  -9   1  15       28.86       26.38      6.82 o
  -8   1  15       61.64       65.34      7.41 o
  -7   1  15        6.65        8.10      3.52 o
  -6   1  15        2.74        1.43      2.94 o
  -5   1  15     1070.47     1096.96     16.30 o
  -4   1  15       80.15       99.98      6.73 o
  -3   1  15     1470.93     1451.41     19.60 o
  -2   1  15     2388.92     2514.41     31.00 o
  -1   1  15      429.35      407.41      9.75 o
   0   1  15      537.79      529.23      9.00 o
   1   1  15        3.25        6.31      2.08 o
   2   1  15      285.95      290.51      9.43 o
   3   1  15     1182.59     1092.41     16.38 o
   4   1  15     1732.91     1725.15     21.32 o
   5   1  15       37.65       57.67      4.47 o
   6   1  15      869.48      903.86     15.42 o
   7   1  15      439.56      467.61     12.53 o
   8   1  15      285.18      268.45     10.01 o
   9   1  15      123.96      136.10     10.85 o
  -9   2  15       76.33      124.44     11.80 o
  -8   2  15       20.88       22.63      4.94 o
  -7   2  15       87.10       81.94      6.78 o
  -6   2  15      259.33      244.46      7.71 o
  -5   2  15       68.76       70.57      4.02 o
  -4   2  15     2656.03     2686.47     37.42 o
  -3   2  15        4.35       16.42      3.44 o
  -2   2  15      769.08      736.56     11.63 o
  -1   2  15       76.18       72.06      5.40 o
   0   2  15      453.12      455.74     15.78 o
   1   2  15       77.89       58.40      4.07 o
   2   2  15      266.66      255.87      6.42 o
   3   2  15       16.87       20.11      4.36 o
   4   2  15      966.84      970.00     19.01 o
   5   2  15     2030.26     2142.60     28.94 o
   6   2  15      189.26      183.64      6.76 o
   7   2  15       17.38       17.76      4.09 o
   8   2  15        1.16        5.57      4.33 o
   9   2  15       42.35       40.08      6.17 o
  -9   3  15      110.89      119.53     10.89 o
  -8   3  15       19.51       17.13      6.12 o
  -7   3  15      329.57      311.79      8.90 o
  -6   3  15      238.82      271.65      7.78 o
  -5   3  15     1063.95     1044.16     17.54 o
  -4   3  15      582.05      590.03     10.38 o
  -3   3  15      166.10      144.65     10.05 o
  -2   3  15     1324.40     1354.65     18.77 o
  -1   3  15       25.07       31.47      2.39 o
   0   3  15      142.58      101.37      4.21 o
   1   3  15      225.11      189.62      8.38 o
   2   3  15       14.80       16.38      2.60 o
   3   3  15       22.70       27.80      3.55 o
   4   3  15      502.97      462.02     14.28 o
   5   3  15        0.49        1.56      3.19 o
   6   3  15       17.48       27.27      4.20 o
   7   3  15      187.15      199.40      7.57 o
   8   3  15      401.10      413.86     12.97 o
   9   3  15        3.55        3.41      7.02 o
  -9   4  15      142.37      147.83     14.37 o
  -8   4  15        1.04        7.35      4.27 o
  -7   4  15       38.36       42.03      3.95 o
  -6   4  15     1286.61     1308.04     21.44 o
  -5   4  15      259.25      220.89      6.92 o
  -4   4  15       81.43       82.24      4.60 o
  -3   4  15      403.38      383.59      8.55 o
  -2   4  15     1206.59     1221.10     17.54 o
  -1   4  15       67.51       59.21      3.87 o
   0   4  15       20.82       35.75      4.94 o
   1   4  15      176.66      155.84      9.16 o
   2   4  15      657.76      680.08     13.67 o
   3   4  15      126.69      112.95      4.88 o
   4   4  15      385.03      421.70     15.42 o
   5   4  15      573.84      560.16     16.37 o
   6   4  15       57.38       53.41      4.45 o
   7   4  15      285.71      299.68     10.59 o
   8   4  15       45.64       54.44      8.08 o
  -9   5  15       36.59       50.34      6.71 o
  -8   5  15      103.15      120.88      9.53 o
  -7   5  15        1.95        0.00      3.95 o
  -6   5  15       70.76       98.03      5.89 o
  -5   5  15       62.54       58.05      4.12 o
  -4   5  15      210.76      197.90      9.74 o
  -3   5  15      419.15      343.27      8.64 o
  -2   5  15       19.92       19.30      3.64 o
  -1   5  15       47.84       45.64      3.52 o
   0   5  15     1756.97     1855.62     28.70 o
   1   5  15      273.01      227.81      7.52 o
   2   5  15      777.33      716.59     14.53 o
   3   5  15      782.36      752.38     17.45 o
   4   5  15      609.20      618.27     16.44 o
   5   5  15       24.26       27.64      3.99 o
   6   5  15       15.87       24.28      5.13 o
   7   5  15        0.01        0.00      9.32 o
   8   5  15        5.53        6.31     10.68 o
  -8   6  15        0.61        8.93      5.88 o
  -7   6  15       20.17       13.82      4.31 o
  -6   6  15      275.32      279.94      7.85 o
  -5   6  15       21.49       26.41      5.28 o
  -4   6  15      163.67      168.16      9.22 o
  -3   6  15       49.05       38.16      4.27 o
  -2   6  15        3.84        1.79      4.06 o
  -1   6  15        0.20        1.39      4.06 o
   0   6  15       21.34       18.77      4.98 o
   1   6  15      804.35      826.68     16.20 o
   2   6  15      846.54      877.29     19.60 o
   3   6  15        1.03       12.38      4.13 o
   4   6  15        3.28        2.73      6.49 o
   5   6  15      220.54      266.63     10.15 o
   6   6  15      942.86      935.04     29.99 o
   7   6  15       22.48       22.08      9.98 o
   8   6  15      123.20      121.54     12.96 o
  -7   7  15      155.05      153.80     12.96 o
  -6   7  15       92.68       97.02      7.56 o
  -5   7  15      258.05      243.18      9.69 o
  -4   7  15      199.72      220.77      9.16 o
  -3   7  15      511.73      513.78     14.18 o
  -2   7  15        5.90       12.33      4.50 o
  -1   7  15        0.38        1.82      4.65 o
   0   7  15        1.86        7.55      4.82 o
   1   7  15      413.22      396.55     16.84 o
   2   7  15      304.31      302.71     15.57 o
   3   7  15      175.19      144.29     13.10 o
   4   7  15      234.59      216.49     15.46 o
   5   7  15       59.10       51.71     21.23 o
   6   7  15        9.18        3.57      9.98 o
   7   7  15      141.04      130.73     21.55 o
  -7   8  15      263.25      289.77     16.05 o
  -6   8  15      162.16      151.59     11.90 o
  -5   8  15      587.61      541.39     15.18 o
  -4   8  15      192.68      193.36      9.77 o
  -3   8  15      295.28      331.61     11.83 o
  -2   8  15      517.10      502.79     14.93 o
  -1   8  15      480.42      442.02     14.32 o
   0   8  15        9.57        9.99      5.58 o
   1   8  15      185.05      204.09     13.91 o
   2   8  15      205.28      196.79     15.44 o
   3   8  15       23.30       29.44      8.33 o
   4   8  15       53.07       43.86      9.77 o
   5   8  15      899.44      983.46     31.35 o
   6   8  15      141.33      172.46     15.15 o
  -6   9  15      206.34      209.56     20.27 o
  -5   9  15       70.77       70.13      6.68 o
  -4   9  15       21.87       19.68      5.92 o
  -3   9  15      207.39      232.24     11.38 o
  -2   9  15        7.72        3.73      6.09 o
  -1   9  15      305.87      303.91     12.97 o
   0   9  15       20.77       17.15      8.19 o
   1   9  15      172.06      189.86     25.09 o
   2   9  15      109.28       96.81     10.97 o
   3   9  15      117.40      119.67     11.83 o
   4   9  15       11.53        5.24      9.98 o
   5   9  15        0.78        0.00     10.68 o
  -4  10  15        0.27        2.88      6.74 o
  -3  10  15       42.94       55.22      7.23 o
  -2  10  15      161.85      155.99     10.77 o
  -1  10  15       64.65       48.84      9.09 o
   0  10  15        7.59        8.00      9.27 o
   1  10  15      126.94      129.26     12.18 o
   2  10  15      225.05      247.67     17.62 o
   3  10  15       98.74      105.38     18.34 o
   4  10  15       45.92       56.73     12.00 o
  -2  11  15        3.75        2.96      9.49 o
  -1  11  15       30.88       44.02      8.28 o
   0  11  15      323.40      323.53     21.88 o
   1  11  15       35.66       49.16     11.13 o
  -8   0  16       50.97       43.11      9.65 o
  -6   0  16        0.55        1.22      5.79 o
  -4   0  16        0.19        0.00      2.85 o
  -2   0  16     2017.28     2062.31     69.49 o
   0   0  16     1171.85     1049.58     25.22 o
   2   0  16      312.09      289.14     13.19 o
   4   0  16     1860.59     1883.29     32.66 o
   6   0  16        9.37       17.13      4.78 o
   8   0  16      324.47      320.98     15.15 o
  -9   1  16        2.68        2.57      9.01 o
  -8   1  16        1.89        4.50      6.37 o
  -7   1  16        7.65        9.76      3.75 o
  -6   1  16      415.09      411.03      8.85 o
  -5   1  16      929.10      905.10     14.28 o
  -4   1  16        3.99        8.99      2.43 o
  -3   1  16        5.59        2.12      2.18 o
  -2   1  16      290.44      255.98      8.83 o
  -1   1  16       47.11       34.79      4.19 o
   0   1  16      719.70      673.35     10.87 o
   1   1  16      185.45      175.89      6.02 o
   2   1  16     2065.81     2077.22     27.11 o
   3   1  16      393.50      356.10      8.27 o
   4   1  16      916.23      887.59     16.57 o
   5   1  16       99.62       77.35      7.32 o
   6   1  16     1511.91     1552.47     23.07 o
   7   1  16       13.49       14.90      4.32 o
   8   1  16        1.47        2.66      4.96 o
   9   1  16      436.74      452.06     21.47 o
  -9   2  16       49.34       50.36      8.15 o
  -8   2  16      719.35      750.08     18.48 o
  -7   2  16       49.10       50.07      4.36 o
  -6   2  16      103.92       78.15      5.18 o
  -5   2  16       50.67       53.57      3.38 o
  -4   2  16      524.58      547.99     11.60 o
  -3   2  16     2141.30     2150.02     27.60 o
  -2   2  16      523.96      505.92      9.16 o
  -1   2  16     1092.91     1044.53     18.43 o
   0   2  16      381.25      357.92      9.67 o
   1   2  16      205.17      182.81      5.65 o
   2   2  16      110.49       83.19      4.48 o
   3   2  16       86.02       82.44      5.35 o
   4   2  16      516.64      490.81     18.41 o
   5   2  16       24.19       15.52      3.43 o
   6   2  16      366.90      420.49     10.04 o
   7   2  16      168.72      176.69      7.78 o
   8   2  16       69.95       79.94      8.04 o
   9   2  16       11.72       10.15      6.28 o
  -9   3  16      182.00      183.95     10.99 o
  -8   3  16       60.05       56.10      4.95 o
  -7   3  16        4.58        3.07      3.88 o
  -6   3  16        0.30        0.00      3.37 o
  -5   3  16      543.98      563.49     11.80 o
  -4   3  16      116.95      106.90      4.51 o
  -3   3  16       55.31       41.49      3.57 o
  -2   3  16     1194.56     1152.26     16.78 o
  -1   3  16       54.86       54.35      3.77 o
   0   3  16       11.85        9.91      2.46 o
   1   3  16     1070.43     1014.53     15.39 o
   2   3  16      168.42      145.26      7.41 o
   3   3  16        8.26        3.50      2.96 o
   4   3  16       13.27       10.67      3.19 o
   5   3  16     2137.12     2209.83     29.91 o
   6   3  16      206.45      189.70      7.28 o
   7   3  16       12.24       20.50      4.11 o
   8   3  16      800.16      815.97     16.34 o
  -9   4  16       85.36       86.84      7.51 o
  -8   4  16       39.01       38.19      4.72 o
  -7   4  16      117.05      123.86      6.92 o
  -6   4  16        1.14        0.00      4.38 o
  -5   4  16      553.68      527.27     11.53 o
  -4   4  16      218.76      237.77      7.06 o
  -3   4  16      585.24      586.96     10.57 o
  -2   4  16        2.94        2.41      2.48 o
  -1   4  16      289.57      262.36      7.55 o
   0   4  16        3.76        8.02      2.85 o
   1   4  16       19.20       14.80      3.02 o
   2   4  16      100.39      101.78      7.99 o
   3   4  16      227.82      234.45      6.83 o
   4   4  16      497.85      454.50     10.72 o
   5   4  16        7.34       16.79      4.52 o
   6   4  16      128.62      126.64      6.39 o
   7   4  16      120.95      119.92      7.43 o
   8   4  16       25.43       34.45      6.72 o
  -8   5  16        6.37        5.69      5.96 o
  -7   5  16       95.81      109.01     12.50 o
  -6   5  16      207.95      193.33      7.47 o
  -5   5  16      124.18      124.28      5.64 o
  -4   5  16       46.71       38.28      3.76 o
  -3   5  16      880.70      816.88     23.85 o
  -2   5  16      504.28      478.85     13.04 o
  -1   5  16      190.36      173.38      6.49 o
   0   5  16     1068.39     1000.23     18.27 o
   1   5  16        0.61        6.26      3.29 o
   2   5  16        0.87        0.66      3.43 o
   3   5  16        2.71        0.00      3.53 o
   4   5  16      292.14      293.74     10.63 o
   5   5  16       63.70       75.79      6.57 o
   6   5  16      179.35      154.60     14.06 o
   7   5  16     1069.96     1137.30     34.04 o
   8   5  16       51.55       34.60     11.14 o
  -8   6  16      115.19      116.42     10.67 o
  -7   6  16      165.51      161.06      9.36 o
  -6   6  16        6.46       11.46      4.71 o
  -5   6  16      123.88      125.76      7.57 o
  -4   6  16      140.05      128.15      7.68 o
  -3   6  16     1190.21     1151.49     23.57 o
  -2   6  16        0.68        3.86      4.40 o
  -1   6  16        6.94        6.81      4.27 o
   0   6  16       65.35       50.87      5.48 o
   1   6  16        0.29        1.31      3.71 o
   2   6  16      244.38      237.14      8.28 o
   3   6  16        0.16        0.00      5.44 o
   4   6  16       24.32       31.31      5.36 o
   5   6  16       22.30       26.33      5.47 o
   6   6  16      152.14      144.73     12.46 o
   7   6  16      347.50      400.77     21.06 o
  -7   7  16       65.22       54.75      8.50 o
  -6   7  16      553.71      586.87     15.76 o
  -5   7  16      275.51      252.12     11.20 o
  -4   7  16      434.75      384.32     12.44 o
  -3   7  16      770.00      763.73     18.39 o
  -2   7  16      118.23      143.46      8.50 o
  -1   7  16       13.98        9.47      7.17 o
   0   7  16       29.22       41.87      5.72 o
   1   7  16      523.33      520.43     15.59 o
   2   7  16      573.69      519.97     20.23 o
   3   7  16        3.23        4.42      8.33 o
   4   7  16       93.81       84.39     10.35 o
   5   7  16      257.04      256.29     17.22 o
   6   7  16       53.52       37.53     10.81 o
  -6   8  16      122.21      110.09     11.60 o
  -5   8  16       34.18       38.45      5.71 o
  -4   8  16      311.68      333.70     13.74 o
  -3   8  16        5.62        2.04      5.37 o
  -2   8  16        4.50        4.02      5.32 o
  -1   8  16       23.32       23.00      5.65 o
   0   8  16      494.11      518.75     16.20 o
   1   8  16      357.72      375.15     25.42 o
   2   8  16      165.95      150.42     14.22 o
   3   8  16       13.05       15.59     10.62 o
   4   8  16      921.29      891.28     51.80 o
   5   8  16        1.00       11.00     11.90 o
   6   8  16        4.73        2.24     11.35 o
  -5   9  16        9.63        0.00      6.36 o
  -4   9  16      122.60      123.32      9.65 o
  -3   9  16       59.78       66.44      9.75 o
  -2   9  16      221.11      208.88     17.84 o
  -1   9  16       36.21       37.55      6.79 o
   0   9  16      236.46      239.85     12.44 o
   1   9  16        1.93        0.00     16.73 o
   2   9  16      463.00      453.12     20.86 o
   3   9  16        6.81       14.46     14.80 o
   4   9  16       60.15       58.54     11.08 o
  -3  10  16       28.50       24.10      7.23 o
  -2  10  16       76.60       89.75      8.44 o
  -1  10  16      300.14      283.27     13.95 o
   0  10  16      757.30      809.46     22.36 o
   1  10  16      151.52      143.48     12.91 o
   2  10  16       32.61       44.88     11.27 o
   3  10  16      418.91      425.34     27.35 o
  -9   0  17       31.26       37.96     11.58 o
  -7   0  17        2.49        0.00      8.36 o
  -5   0  17      808.41      828.63     22.24 o
  -3   0  17     1438.55     1406.43     24.66 o
  -1   0  17     1941.60     2048.83     42.98 o
   1   0  17      135.04      122.06      9.65 o
   3   0  17     1086.32     1072.43     27.00 o
   5   0  17        0.84        0.98      4.78 o
   7   0  17     2402.73     2545.70     44.39 o
  -9   1  17      301.89      349.87     29.92 o
  -8   1  17       91.51       96.61      9.07 o
  -7   1  17      334.33      332.68     11.53 o
  -6   1  17      136.87      117.80      5.44 o
  -5   1  17       47.41       50.37      3.39 o
  -4   1  17      518.17      510.83     11.08 o
  -3   1  17     6583.78     6782.58     77.34 o
  -2   1  17        2.99        7.12      2.21 o
  -1   1  17     1990.81     1989.76     25.80 o
   0   1  17      651.28      641.68     21.45 o
   1   1  17       61.53       72.77      4.97 o
   2   1  17      604.82      564.71     10.37 o
   3   1  17       33.04       31.11      3.77 o
   4   1  17       36.76       32.46      3.48 o
   5   1  17        6.06        8.44      3.24 o
   6   1  17        4.44        4.07      3.64 o
   7   1  17      953.22     1040.93     17.99 o
   8   1  17      428.51      457.96     11.99 o
  -9   2  17      131.73      137.54     12.36 o
  -8   2  17       54.86       65.28      6.29 o
  -7   2  17      600.88      591.47     13.10 o
  -6   2  17      109.39       86.92      6.04 o
  -5   2  17       47.30       59.83      3.67 o
  -4   2  17      344.94      323.18      7.54 o
  -3   2  17      324.89      308.60      8.77 o
  -2   2  17      835.50      744.83     12.76 o
  -1   2  17      264.69      250.80      8.83 o
   0   2  17      990.40      987.40     21.58 o
   1   2  17      256.28      230.49     11.25 o
   2   2  17       49.73       34.50      4.59 o
   3   2  17        0.06        2.65      2.98 o
   4   2  17      293.09      310.54      8.12 o
   5   2  17      626.66      617.74     12.31 o
   6   2  17      181.56      174.29      7.53 o
   7   2  17      152.58      163.93      7.77 o
   8   2  17       32.54       35.02      7.75 o
  -8   3  17      169.87      170.73      8.39 o
  -7   3  17      228.63      228.96      8.28 o
  -6   3  17      285.80      293.91      8.83 o
  -5   3  17      134.48      147.14      6.52 o
  -4   3  17      377.54      369.26      8.30 o
  -3   3  17       19.38       23.01      2.69 o
  -2   3  17      184.86      169.54      6.00 o
  -1   3  17     1179.63     1123.41     16.65 o
   0   3  17      604.10      543.19     10.07 o
   1   3  17      144.47      145.11     11.03 o
   2   3  17     1186.03     1156.79     17.61 o
   3   3  17       93.86       79.72      9.01 o
   4   3  17      157.65      161.45      6.69 o
   5   3  17      250.07      237.51      7.80 o
   6   3  17      477.69      492.09     11.23 o
   7   3  17        8.34       12.06      5.14 o
   8   3  17      245.41      258.53     11.40 o
  -8   4  17        3.15        0.00      4.79 o
  -7   4  17        6.24        6.70      4.40 o
  -6   4  17       45.53       45.16      6.72 o
  -5   4  17       55.23       30.38      3.84 o
  -4   4  17      121.12      107.46      7.71 o
  -3   4  17      110.88       84.42      4.43 o
  -2   4  17       79.29       80.78      4.78 o
  -1   4  17      252.66      236.89      7.71 o
   0   4  17        0.05        3.08      3.25 o
   1   4  17      131.43      118.84      5.82 o
   2   4  17      165.16      163.08      6.67 o
   3   4  17      160.85      159.14      7.01 o
   4   4  17      563.13      565.13     11.40 o
   5   4  17       12.66       16.85      4.41 o
   6   4  17        1.13        4.80      3.98 o
   7   4  17        7.05       18.99      7.44 o
   8   4  17      405.43      436.52     17.96 o
  -8   5  17      603.49      580.74     17.05 o
  -7   5  17       75.07       74.80      5.28 o
  -6   5  17        1.64        0.00      4.17 o
  -5   5  17      111.88      115.55      8.27 o
  -4   5  17       82.79       91.47      7.12 o
  -3   5  17       32.48       19.00      5.08 o
  -2   5  17      499.08      466.61     12.87 o
  -1   5  17       29.36       26.53      3.46 o
   0   5  17     1532.61     1659.66     26.86 o
   1   5  17      228.35      228.42      7.97 o
   2   5  17      335.76      318.85      9.46 o
   3   5  17      123.57      134.06      7.99 o
   4   5  17       71.68       96.49      6.43 o
   5   5  17        0.02        2.87      5.15 o
   6   5  17       82.18       96.00      7.94 o
   7   5  17        0.41        5.94     10.63 o
  -7   6  17        0.10        0.00      5.53 o
  -6   6  17      163.38      171.21     14.57 o
  -5   6  17      118.30      110.91      7.46 o
  -4   6  17       23.00       24.27      4.55 o
  -3   6  17      115.17      116.52      7.57 o
  -2   6  17       13.59       22.41      4.55 o
  -1   6  17      108.70      103.44      7.39 o
   0   6  17      988.24      936.53     21.60 o
   1   6  17      106.89      127.69      6.87 o
   2   6  17        0.07        2.55      3.96 o
   3   6  17       17.85       11.47      4.28 o
   4   6  17      401.65      396.42     13.36 o
   5   6  17       38.81       39.71      6.00 o
   6   6  17      385.24      425.47     21.06 o
   7   6  17       15.79       15.70     11.35 o
  -6   7  17       13.46       15.31      5.58 o
  -5   7  17      179.94      198.02      9.60 o
  -4   7  17      763.60      759.90     18.48 o
  -3   7  17       44.28       55.03      5.65 o
  -2   7  17      144.58      134.70      8.26 o
  -1   7  17      256.86      262.24     11.23 o
   0   7  17      375.33      385.86     14.66 o
   1   7  17        7.83       11.94      5.65 o
   2   7  17     1375.01     1464.87     30.98 o
   3   7  17      103.11      108.94     10.43 o
   4   7  17      176.47      173.45     14.78 o
   5   7  17        0.20       18.57     10.17 o
   6   7  17       25.06       24.95     22.84 o
  -6   8  17      132.19      129.99     12.82 o
  -5   8  17      221.02      203.33     10.44 o
  -4   8  17       69.48       65.62      6.30 o
  -3   8  17      123.02      136.23      9.34 o
  -2   8  17      113.54      112.87      8.77 o
  -1   8  17      134.75      158.52     10.24 o
   0   8  17       13.49       19.75      6.41 o
   1   8  17       21.55       23.49      6.41 o
   2   8  17      337.12      359.95     18.39 o
   3   8  17       23.84       22.09      9.52 o
   4   8  17        8.29        0.00     10.35 o
   5   8  17      465.75      443.31     23.08 o
  -4   9  17       98.81      106.52      8.73 o
  -3   9  17      117.20      128.75     12.42 o
  -2   9  17      256.68      235.43     12.28 o
  -1   9  17      988.39     1088.35     25.45 o
   0   9  17      257.99      286.87     21.56 o
   1   9  17       50.42       55.70      7.64 o
   2   9  17        3.26        8.13      9.89 o
   3   9  17      340.84      350.32     20.52 o
   4   9  17      151.34      168.38     16.30 o
  -2  10  17       53.82       57.98      8.04 o
  -1  10  17        2.25       15.30      8.46 o
   0  10  17        2.31       20.72      8.06 o
   1  10  17      385.93      444.00     17.49 o
   2  10  17        9.66        9.65     11.13 o
  -8   0  18        0.11        0.00     10.29 o
  -6   0  18      285.33      312.25     13.28 o
  -4   0  18      945.36      980.27     21.01 o
  -2   0  18     3371.32     3452.78     67.79 o
   0   0  18     2174.19     2179.44     72.06 o
   2   0  18      431.66      438.25     15.46 o
   4   0  18        2.85        6.58      5.46 o
   6   0  18       35.41       44.12      7.01 o
   8   0  18       85.59       86.34     10.05 o
  -8   1  18       62.39       78.28      9.10 o
  -7   1  18       39.20       44.45      7.90 o
  -6   1  18       12.99       10.85      3.44 o
  -5   1  18        0.09        0.00      3.06 o
  -4   1  18       14.69       11.91      2.79 o
  -3   1  18        1.92        1.63      2.53 o
  -2   1  18      375.43      355.67      7.58 o
  -1   1  18      446.55      454.00     12.13 o
   0   1  18     1387.54     1344.92     22.31 o
   1   1  18     1116.51     1178.04     20.37 o
   2   1  18      244.32      235.34      9.94 o
   3   1  18      265.15      261.59      7.32 o
   4   1  18      203.02      200.83      6.93 o
   5   1  18      273.46      227.35     10.34 o
   6   1  18       49.73       62.99      4.88 o
   7   1  18       14.58       12.22      4.99 o
   8   1  18      122.87      152.80      8.72 o
  -8   2  18      447.25      501.17     15.37 o
  -7   2  18       72.73       71.47      5.61 o
  -6   2  18      213.55      236.60      9.90 o
  -5   2  18      367.66      371.29      8.60 o
  -4   2  18       54.04       44.44      3.39 o
  -3   2  18      142.36      125.78      7.17 o
  -2   2  18       16.22       10.66      2.53 o
  -1   2  18     3063.88     3074.28     37.98 o
   0   2  18      517.10      474.69     19.45 o
   1   2  18      238.94      223.08     15.53 o
   2   2  18      622.68      590.93     11.75 o
   3   2  18      966.03      929.27     22.21 o
   4   2  18      216.43      197.56     10.55 o
   5   2  18        0.36        4.57      3.88 o
   6   2  18      303.18      282.98      9.02 o
   7   2  18      122.41      143.86      7.88 o
   8   2  18       51.16       60.07      8.59 o
  -8   3  18       33.87       52.53      5.38 o
  -7   3  18      960.76      957.55     18.23 o
  -6   3  18       99.70      118.40      9.38 o
  -5   3  18       30.22       23.99      3.86 o
  -4   3  18       14.05       11.78      2.96 o
  -3   3  18      304.26      283.53      8.52 o
  -2   3  18       22.46       13.51      2.81 o
  -1   3  18      624.26      671.88     20.90 o
   0   3  18      539.54      493.21     15.21 o
   1   3  18      927.47      864.19     22.19 o
   2   3  18      589.24      506.84     16.17 o
   3   3  18      226.84      226.33      8.02 o
   4   3  18        0.81        0.00      3.62 o
   5   3  18      150.58      155.21      6.84 o
   6   3  18       23.69       18.31      4.44 o
   7   3  18       15.71       19.78      5.56 o
  -8   4  18       64.46       68.21      9.10 o
  -7   4  18      249.45      255.80      9.42 o
  -6   4  18      140.37      127.49      9.29 o
  -5   4  18     1345.56     1356.58     22.47 o
  -4   4  18       26.91       38.15      5.11 o
  -3   4  18        2.25        0.00      3.45 o
  -2   4  18      348.48      315.58     12.00 o
  -1   4  18     1067.84     1016.37     16.00 o
   0   4  18       20.46       35.27      3.77 o
   1   4  18        1.61        5.59      4.18 o
   2   4  18       49.62       38.72      4.08 o
   3   4  18      220.62      237.54      8.54 o
   4   4  18       15.66       22.88      4.36 o
   5   4  18       23.38       11.33      4.55 o
   6   4  18      198.12      182.64      9.06 o
   7   4  18      562.64      562.52     18.67 o
  -7   5  18      316.02      297.11     11.40 o
  -6   5  18        0.93        2.14      5.04 o
  -5   5  18       71.55       60.25      5.32 o
  -4   5  18       24.51       23.25      4.55 o
  -3   5  18      458.08      459.72     13.04 o
  -2   5  18      212.31      194.18      7.52 o
  -1   5  18       35.51       41.32      3.95 o
   0   5  18      269.66      264.79      8.63 o
   1   5  18      286.87      266.70      8.79 o
   2   5  18       65.22       55.34      5.85 o
   3   5  18       80.36       73.86      5.91 o
   4   5  18       22.34       14.77      4.50 o
   5   5  18      113.41      116.13      7.78 o
   6   5  18        1.95        8.31      7.45 o
   7   5  18      193.42      209.01     18.17 o
  -7   6  18       97.24       96.02      8.46 o
  -6   6  18       61.80       64.09      6.09 o
  -5   6  18      125.90      134.04      8.83 o
  -4   6  18      250.51      243.69     10.04 o
  -3   6  18      595.25      546.00     15.00 o
  -2   6  18      257.65      249.03     10.19 o
  -1   6  18       29.73       38.39      5.20 o
   0   6  18      144.43      125.18      7.23 o
   1   6  18        5.19        3.26      4.17 o
   2   6  18       13.02       14.43      4.33 o
   3   6  18       76.69       82.77     11.17 o
   4   6  18       69.14       62.62      5.56 o
   5   6  18       20.42       26.32     11.97 o
   6   6  18      167.56      194.58     26.38 o
  -6   7  18       32.60       26.46      6.06 o
  -5   7  18       37.98       49.54      9.25 o
  -4   7  18      216.01      177.21      9.77 o
  -3   7  18      144.83      168.56      9.44 o
  -2   7  18        0.96        5.92      5.32 o
  -1   7  18        2.42        2.17      5.48 o
   0   7  18        0.40        1.68      5.86 o
   1   7  18      120.18      119.02      9.27 o
   2   7  18       52.56       59.19      7.28 o
   3   7  18       12.83       21.93      6.88 o
   4   7  18        0.42        4.62      9.89 o
   5   7  18        6.67        4.53     16.09 o
  -5   8  18       51.93       62.11      6.79 o
  -4   8  18      217.64      234.32     11.42 o
  -3   8  18        6.67        1.47      7.32 o
  -2   8  18      140.97      132.34      9.71 o
  -1   8  18       94.94       95.74      7.65 o
   0   8  18       81.97      110.24      9.76 o
   1   8  18      347.34      318.92     14.03 o
   2   8  18      364.10      407.66     16.14 o
   3   8  18       56.91       72.98     10.81 o
   4   8  18       68.04       87.74     13.83 o
  -3   9  18        0.67        9.51      6.79 o
  -2   9  18      107.40      110.51      8.50 o
  -1   9  18       50.91       46.26      7.45 o
   0   9  18      503.76      557.64     19.51 o
   1   9  18      153.04      169.47     13.71 o
   2   9  18       60.94       81.87      8.65 o
   3   9  18      105.06      117.40     13.28 o
  -7   0  19      895.47      962.18     26.80 o
  -5   0  19      329.91      335.70     13.74 o
  -3   0  19      294.47      288.52     12.36 o
  -1   0  19       36.28       46.80      5.35 o
   1   0  19     1940.43     1996.62     43.86 o
   3   0  19      103.79       87.40      8.33 o
   5   0  19      500.84      504.76     18.22 o
   7   0  19        4.60        7.03      8.08 o
  -8   1  19        0.01        9.33      8.19 o
  -7   1  19      175.14      177.67     10.13 o
  -6   1  19        5.99       13.38      3.68 o
  -5   1  19      240.19      235.59      7.12 o
  -4   1  19       67.44       66.09      3.92 o
  -3   1  19       18.84       21.36      4.84 o
  -2   1  19        6.93       12.85      3.29 o
  -1   1  19     1531.41     1520.73     25.73 o
   0   1  19      397.72      407.66     10.33 o
   1   1  19     1037.66     1038.17     21.17 o
   2   1  19        8.79       11.42      3.54 o
   3   1  19      353.04      357.23     10.31 o
   4   1  19       55.21       51.34      4.66 o
   5   1  19       19.74       22.39      4.70 o
   6   1  19       58.54       68.50      5.90 o
   7   1  19     1096.80     1105.94     21.70 o
  -8   2  19       26.05       13.06      8.41 o
  -7   2  19      159.47      173.45      8.30 o
  -6   2  19      173.71      159.73      7.64 o
  -5   2  19       20.86       12.81      3.51 o
  -4   2  19       78.18       78.28      6.26 o
  -3   2  19      405.89      411.22      8.83 o
  -2   2  19        9.08        9.05      2.75 o
  -1   2  19      126.64      106.19      7.71 o
   0   2  19       48.67       39.46      3.17 o
   1   2  19     1497.11     1533.78     28.94 o
   2   2  19      673.27      626.74     15.44 o
   3   2  19        2.58        4.40      3.72 o
   4   2  19      228.89      227.30     10.56 o
   5   2  19      270.01      275.81      9.13 o
   6   2  19       78.61       83.89      5.97 o
   7   2  19        3.43        8.60      5.32 o
  -8   3  19      542.64      523.65     13.74 o
  -7   3  19       49.53       56.45      8.27 o
  -6   3  19      198.55      201.11     11.70 o
  -5   3  19       93.78       88.19      5.82 o
  -4   3  19      336.29      335.27      8.24 o
  -3   3  19       19.24       12.41      3.08 o
  -2   3  19       97.49       88.45      9.20 o
  -1   3  19     2930.79     2852.11     36.12 o
   0   3  19     1016.00      963.85     15.42 o
   1   3  19      131.26      109.56      7.12 o
   2   3  19      110.96      117.07      6.82 o
   3   3  19       76.41       77.85      5.18 o
   4   3  19        0.24        4.63      3.97 o
   5   3  19       36.39       27.18      4.87 o
   6   3  19      487.58      546.96     14.15 o
   7   3  19       18.75       28.66      6.07 o
  -7   4  19       22.39       24.76      5.02 o
  -6   4  19      968.38      992.71     18.76 o
  -5   4  19       10.90       20.32      4.28 o
  -4   4  19      210.53      203.32      9.84 o
  -3   4  19       49.39       45.20      3.94 o
  -2   4  19      298.50      273.22      8.46 o
  -1   4  19      103.56       97.53      5.75 o
   0   4  19       46.56       39.79      4.46 o
   1   4  19      213.60      188.72      7.58 o
   2   4  19      355.14      338.11      9.99 o
   3   4  19       62.70       75.44      5.61 o
   4   4  19       96.12       89.95      6.20 o
   5   4  19        1.45        3.18      4.83 o
   6   4  19       35.04       48.57      5.83 o
   7   4  19        3.53        5.32      8.32 o
  -7   5  19        0.28        0.00      6.06 o
  -6   5  19      222.52      228.29     10.37 o
  -5   5  19       11.92       10.78      5.15 o
  -4   5  19       42.00       46.75      5.32 o
  -3   5  19        7.70       10.42      4.55 o
  -2   5  19     1245.80     1244.33     21.64 o
  -1   5  19      156.13      176.22      8.73 o
   0   5  19       27.23       24.00      3.92 o
   1   5  19       58.71       61.96      4.92 o
   2   5  19       41.14       49.98      4.89 o
   3   5  19       16.14       12.16      4.60 o
   4   5  19       62.46       59.08      5.47 o
   5   5  19       94.18       83.05      6.25 o
   6   5  19       39.22       40.34      8.51 o
  -6   6  19      244.81      272.38     11.78 o
  -5   6  19       19.42       19.16      5.37 o
  -4   6  19       21.93       24.80      5.37 o
  -3   6  19       93.34       82.52      7.92 o
  -2   6  19      225.04      243.23     10.53 o
  -1   6  19       44.18       49.44      7.71 o
   0   6  19       47.92       54.25      5.01 o
   1   6  19      393.21      410.50     11.80 o
   2   6  19      298.57      278.99     14.58 o
   3   6  19      475.61      466.14     12.85 o
   4   6  19       58.11       69.40      5.86 o
   5   6  19       21.08       22.41      5.99 o
  -5   7  19      177.12      195.09     10.91 o
  -4   7  19      150.39      148.18      9.88 o
  -3   7  19       26.38       31.29      5.85 o
  -2   7  19       45.68       47.50      6.15 o
  -1   7  19      293.16      320.45     15.47 o
   0   7  19      100.17       80.03      7.38 o
   1   7  19      330.01      344.11     14.26 o
   2   7  19      934.65      947.02     23.86 o
   3   7  19      490.76      563.65     23.81 o
   4   7  19       14.94       17.54      8.10 o
   5   7  19        9.24        1.60      8.51 o
  -4   8  19       81.48      106.80      8.49 o
  -3   8  19      115.90      140.10      9.94 o
  -2   8  19        0.54        8.35      9.25 o
  -1   8  19      103.13      102.57      8.71 o
   0   8  19       37.30       31.40      7.38 o
   1   8  19       79.44       62.35      7.83 o
   2   8  19        3.68        7.10      7.52 o
   3   8  19       22.08       18.79      8.28 o
  -2   9  19        1.54        8.45      7.30 o
  -1   9  19      414.09      450.88     16.66 o
   0   9  19       26.94       26.09     10.53 o
   1   9  19        0.23        0.00      8.21 o
  -6   0  20     1314.15     1375.38     34.29 o
  -4   0  20       69.46       65.69      7.24 o
  -2   0  20        4.71        8.69      4.97 o
   0   0  20     1385.18     1341.32     32.67 o
   2   0  20       29.90       26.33      5.55 o
   4   0  20       30.75       30.93      6.62 o
   6   0  20      483.73      525.59     19.63 o
  -7   1  20      314.48      349.62     25.08 o
  -6   1  20       98.55       93.94      6.57 o
  -5   1  20       98.27       91.59      5.32 o
  -4   1  20       56.24       53.54      3.88 o
  -3   1  20        1.19        3.56      2.97 o
  -2   1  20      178.49      182.79      8.75 o
  -1   1  20      850.99      883.49     17.12 o
   0   1  20      206.13      189.90      7.57 o
   1   1  20      181.55      176.75      8.54 o
   2   1  20       62.95       72.26      5.33 o
   3   1  20        1.12        4.46      4.08 o
   4   1  20        2.87        0.74      4.43 o
   5   1  20      396.69      421.76     12.40 o
   6   1  20        0.31        3.86      5.54 o
   7   1  20      244.50      265.69     11.45 o
  -7   2  20        0.77        8.22      5.39 o
  -6   2  20      225.33      169.83     12.44 o
  -5   2  20      371.22      389.77     10.79 o
  -4   2  20        6.60        4.43      3.74 o
  -3   2  20       24.70       24.59      3.21 o
  -2   2  20       11.79       14.86      3.01 o
  -1   2  20        5.86        9.86      3.02 o
   0   2  20        3.54       12.43      4.93 o
   1   2  20        3.90        7.07      3.76 o
   2   2  20      359.40      349.35     10.26 o
   3   2  20      238.62      231.53      8.94 o
   4   2  20        2.84        3.38      4.46 o
   5   2  20      185.43      211.16      9.37 o
   6   2  20      131.49      144.57      8.64 o
   7   2  20      204.44      199.47     16.62 o
  -7   3  20       87.96      113.46      7.35 o
  -6   3  20       45.87       59.87      7.14 o
  -5   3  20       15.70       16.19      4.50 o
  -4   3  20       42.09       35.36      3.75 o
  -3   3  20        1.41        2.24      3.23 o
  -2   3  20        1.02        4.44      3.23 o
  -1   3  20       68.65       57.86      6.95 o
   0   3  20      229.13      178.14     13.07 o
   1   3  20      254.24      240.49     13.27 o
   2   3  20      232.42      211.71      7.29 o
   3   3  20      173.22      165.93      7.80 o
   4   3  20        0.75        0.00      4.68 o
   5   3  20       81.24       90.16      7.08 o
   6   3  20        6.24        5.87      6.34 o
  -7   4  20      167.89      154.14      9.70 o
  -6   4  20        0.14        0.00      5.53 o
  -5   4  20      185.76      173.47     16.17 o
  -4   4  20       10.53       13.81      4.80 o
  -3   4  20      115.57      135.72      6.55 o
  -2   4  20       16.92       21.18      4.29 o
  -1   4  20     1409.82     1368.48     23.14 o
   0   4  20       30.99       33.10      3.94 o
   1   4  20     1037.36     1087.03     19.77 o
   2   4  20        0.81        2.52      4.11 o
   3   4  20      282.70      282.11      9.65 o
   4   4  20       67.25       62.76      5.78 o
   5   4  20       97.48       85.12      6.92 o
   6   4  20      260.52      302.48     11.67 o
  -6   5  20        0.02        4.21      5.97 o
  -5   5  20       92.53       90.87      8.03 o
  -4   5  20        0.61        3.49      5.15 o
  -3   5  20      485.00      506.40     14.34 o
  -2   5  20       54.84       60.01      4.80 o
  -1   5  20      127.63      131.01      6.78 o
   0   5  20       11.69       14.71      4.25 o
   1   5  20     1229.77     1301.92     23.25 o
   2   5  20       35.22       40.38      4.79 o
   3   5  20      361.59      363.02     11.43 o
   4   5  20       31.04       21.55      5.35 o
   5   5  20       37.77       56.16      8.08 o
  -5   6  20      175.22      193.10     10.48 o
  -4   6  20      236.90      249.01     13.04 o
  -3   6  20       25.29       33.24      5.58 o
  -2   6  20       84.96       78.90      7.30 o
  -1   6  20      133.87      162.03      9.56 o
   0   6  20      174.50      184.16      8.52 o
   1   6  20      177.34      170.75      8.46 o
   2   6  20      114.63      128.99      8.16 o
   3   6  20      153.03      152.47      9.10 o
   4   6  20      365.92      386.26     12.70 o
   5   6  20       20.78       24.09     11.04 o
  -4   7  20      185.75      178.57     10.91 o
  -3   7  20       19.52       21.06      6.20 o
  -2   7  20       12.13       24.60      6.20 o
  -1   7  20       12.85       14.80      8.19 o
   0   7  20      357.28      357.81     14.37 o
   1   7  20      120.22      106.43      8.59 o
   2   7  20      116.64      104.12     12.46 o
   3   7  20       81.56       88.92      9.13 o
   4   7  20      126.36      112.41      9.97 o
  -3   8  20        6.23        7.08      7.02 o
  -2   8  20      339.53      385.49     15.13 o
  -1   8  20      281.65      291.88     13.61 o
   0   8  20      211.24      208.21     13.05 o
   1   8  20       65.57       61.65      8.34 o
   2   8  20      106.87      120.62      9.73 o
  -7   0  21      261.63      268.98     15.30 o
  -5   0  21      158.26      170.96     17.37 o
  -3   0  21      605.60      674.41     20.98 o
  -1   0  21       40.09       50.48      6.42 o
   1   0  21     2119.08     2156.98     47.92 o
   3   0  21      192.67      162.02     11.78 o
   5   0  21      276.38      293.66     15.44 o
  -7   1  21        0.05       13.99      6.70 o
  -6   1  21      334.00      352.92     11.31 o
  -5   1  21      143.60      146.30      7.83 o
  -4   1  21       40.28       33.07      4.47 o
  -3   1  21      205.91      191.77      8.09 o
  -2   1  21       15.22       20.52      4.92 o
  -1   1  21        2.52        6.94      6.37 o
   0   1  21       71.66       69.79      5.63 o
   1   1  21       21.83       20.43      4.12 o
   2   1  21      365.24      342.56     10.59 o
   3   1  21       15.60       13.91      4.50 o
   4   1  21      194.79      202.61     13.35 o
   5   1  21       49.51       43.14      5.80 o
   6   1  21       91.71       96.80      7.06 o
  -7   2  21      491.73      541.73     19.13 o
  -6   2  21       31.52       36.85      5.17 o
  -5   2  21       96.87       89.99      5.21 o
  -4   2  21      320.90      338.16     11.55 o
  -3   2  21        0.06        0.64      4.24 o
  -2   2  21      170.47      176.79      7.99 o
  -1   2  21      105.92       73.40      7.60 o
   0   2  21      453.66      440.45     11.78 o
   1   2  21      261.38      276.80      9.36 o
   2   2  21      599.54      594.33     14.05 o
   3   2  21      621.72      644.13     14.98 o
   4   2  21       32.61       29.28      5.29 o
   5   2  21      170.74      200.32     13.00 o
   6   2  21       75.57       79.41      7.51 o
  -6   3  21      230.78      224.53      9.37 o
  -5   3  21       60.09       78.92      6.97 o
  -4   3  21        8.80        7.85      3.76 o
  -3   3  21       46.92       47.84      4.14 o
  -2   3  21      433.31      417.67      9.56 o
  -1   3  21       44.13       46.93      7.24 o
   0   3  21       79.89       75.86      7.80 o
   1   3  21      922.00      951.54     21.95 o
   2   3  21      261.74      251.83     10.77 o
   3   3  21       15.67       17.20      5.65 o
   4   3  21        2.09        7.38      7.66 o
   5   3  21       11.94        2.18      5.98 o
   6   3  21        9.77       18.82      6.82 o
  -6   4  21      180.21      219.65     10.91 o
  -5   4  21      122.96      132.12     10.81 o
  -4   4  21      363.63      377.26     12.37 o
  -3   4  21        3.10        7.51      4.10 o
  -2   4  21      840.68      846.42     16.74 o
  -1   4  21      147.94      174.98      7.54 o
   0   4  21     1079.48     1059.77     19.60 o
   1   4  21       27.49       28.42      4.52 o
   2   4  21      107.40      104.91      9.01 o
   3   4  21       67.77       58.62      5.29 o
   4   4  21      621.98      660.19     15.94 o
   5   4  21       91.42      103.21     11.77 o
  -5   5  21        7.35       18.88      5.81 o
  -4   5  21       29.17       35.98      5.76 o
  -3   5  21        9.65       17.80      5.46 o
  -2   5  21      229.03      203.92      8.55 o
  -1   5  21       13.40       15.17      4.46 o
   0   5  21        0.06        3.35      4.64 o
   1   5  21      494.95      484.02     15.97 o
   2   5  21      273.90      267.01     13.37 o
   3   5  21       62.77       77.63      6.78 o
   4   5  21      713.27      752.78     17.42 o
   5   5  21      157.59      184.38     14.21 o
  -5   6  21       75.04       83.92      7.36 o
  -4   6  21      132.02      150.20      9.65 o
  -3   6  21       49.44       55.51      6.24 o
  -2   6  21        9.03        3.31      5.81 o
  -1   6  21       42.03       50.74      6.58 o
   0   6  21        6.25       12.16      5.09 o
   1   6  21      280.90      295.80     11.93 o
   2   6  21      351.83      416.19     12.71 o
   3   6  21      311.69      311.46     11.66 o
   4   6  21      177.62      229.73     11.27 o
  -3   7  21      160.20      169.99     13.22 o
  -2   7  21       22.52       20.43      6.63 o
  -1   7  21       47.47       52.46      9.47 o
   0   7  21       96.44      100.79      8.72 o
   1   7  21      148.77      155.98     11.21 o
   2   7  21      448.78      490.66     17.88 o
   3   7  21      230.01      223.74     14.17 o
   0   8  21       37.53       46.73      8.01 o
  -6   0  22      342.57      350.06     19.95 o
  -4   0  22      174.60      219.76     12.96 o
  -2   0  22     1148.34     1161.68     30.59 o
   0   0  22       64.63       57.01      7.01 o
   2   0  22      178.55      209.34     12.74 o
   4   0  22       33.00       43.64      7.69 o
  -6   1  22       44.12       47.44      5.60 o
  -5   1  22       13.85       14.76      4.96 o
  -4   1  22      686.34      755.65     16.67 o
  -3   1  22       83.05       79.48      5.79 o
  -2   1  22       10.02       12.93      4.33 o
  -1   1  22       28.22       28.68      4.36 o
   0   1  22      576.24      591.40     14.20 o
   1   1  22       93.85       91.05      6.34 o
   2   1  22        7.29        7.28      4.55 o
   3   1  22       39.90       29.90      6.22 o
   4   1  22       22.79       24.95      5.41 o
   5   1  22       26.82       40.46      5.98 o
  -6   2  22       27.19       14.83      6.87 o
  -5   2  22      421.39      435.71     12.62 o
  -4   2  22        1.02        0.00      4.81 o
  -3   2  22       66.86       60.98      5.29 o
  -2   2  22      834.29      867.14     17.79 o
  -1   2  22       59.18       64.71      5.49 o
   0   2  22       18.27        7.57      4.38 o
   1   2  22      375.25      358.00     10.96 o
   2   2  22     1292.08     1303.08     23.49 o
   3   2  22      145.71      132.49      7.62 o
   4   2  22       32.65       29.77      7.32 o
   5   2  22       19.50       13.69      6.42 o
  -6   3  22       25.29       26.68      8.18 o
  -5   3  22       15.30       24.94      9.33 o
  -4   3  22       47.72       48.12      5.92 o
  -3   3  22       10.09       12.51      5.06 o
  -2   3  22      138.86      157.80      9.36 o
  -1   3  22        0.46        1.05      4.87 o
   0   3  22      630.60      626.99     17.18 o
   1   3  22      810.30      828.15     20.21 o
   2   3  22        0.29        0.55      5.30 o
   3   3  22      184.97      190.29     15.73 o
   4   3  22       16.79       22.46      8.48 o
   5   3  22        1.07        7.68      6.68 o
  -5   4  22       58.27       73.62      6.45 o
  -4   4  22      126.26      130.10      8.78 o
  -3   4  22        4.77        4.42      4.46 o
  -2   4  22        4.33        0.00      4.25 o
  -1   4  22       98.91       86.94      8.63 o
   0   4  22      268.59      253.68     11.12 o
   1   4  22       30.15       42.79      5.66 o
   2   4  22       57.23       53.69      6.74 o
   3   4  22      152.77      167.94     10.32 o
   4   4  22      177.27      150.31     10.07 o
  -4   5  22      119.13      121.95     10.38 o
  -3   5  22       45.17       62.28     14.23 o
  -2   5  22      303.74      325.10     10.49 o
  -1   5  22        8.50       12.88      4.81 o
   0   5  22      103.57      102.10      7.29 o
   1   5  22      333.42      309.98     10.81 o
   2   5  22        6.73        1.99      5.96 o
   3   5  22      789.04      810.98     24.20 o
   4   5  22       75.04       76.33      7.47 o
  -3   6  22      361.20      339.75     13.20 o
  -2   6  22      115.25       96.31      8.00 o
  -1   6  22        0.05        2.88      6.45 o
   0   6  22      106.37       92.10      6.62 o
   1   6  22      135.35      130.11      8.22 o
   2   6  22       39.33       55.41      6.29 o
   3   6  22       11.99       13.38      7.71 o
  -1   7  22       20.87       20.02      7.07 o
   0   7  22      243.38      282.55     14.10 o
   1   7  22       15.50       16.11      7.95 o
  -5   0  23       23.07       22.48      8.69 o
  -3   0  23     1583.80     1652.25     39.91 o
  -1   0  23      192.66      201.59     18.02 o
   1   0  23        6.07        3.65      6.33 o
   3   0  23      656.71      702.23     23.16 o
   5   0  23       22.18       29.69      8.77 o
  -5   1  23      186.65      193.39      9.59 o
  -4   1  23        0.01        0.00      5.06 o
  -3   1  23        2.78        3.22      4.74 o
  -2   1  23      165.85      170.00     11.24 o
  -1   1  23       12.78        9.54      4.43 o
   0   1  23       92.04       98.37      6.94 o
   1   1  23       44.05       41.59      7.22 o
   2   1  23      198.94      169.84      8.98 o
   3   1  23       26.49       12.35      6.22 o
   4   1  23      118.13      121.64      8.12 o
   5   1  23       26.40       30.41      6.40 o
  -5   2  23      126.46      136.89      8.21 o
  -4   2  23      900.73     1032.48     20.77 o
  -3   2  23       24.56       24.61      6.59 o
  -2   2  23      176.97      186.32     13.47 o
  -1   2  23      301.73      313.87     10.80 o
   0   2  23       97.88      107.42      8.12 o
   1   2  23       73.00       70.89      7.91 o
   2   2  23      424.26      410.91     13.87 o
   3   2  23      818.98      892.25     21.95 o
   4   2  23       45.98       53.31      6.49 o
  -5   3  23        1.06        7.23     11.90 o
  -4   3  23      140.69      157.31     15.54 o
  -3   3  23       12.12       12.92      5.49 o
  -2   3  23        1.93        1.89      5.27 o
  -1   3  23      123.41      141.75      8.89 o
   0   3  23       97.19       78.32      6.79 o
   1   3  23       21.19       18.89      5.45 o
   2   3  23       56.34       70.31      6.84 o
   3   3  23        0.77        1.35      6.13 o
   4   3  23       32.08       37.25      6.68 o
  -4   4  23      411.97      431.95     19.00 o
  -3   4  23        1.69        7.70      5.89 o
  -2   4  23      382.11      424.62     14.60 o
  -1   4  23       95.38       90.16      8.52 o
   0   4  23      251.50      253.12     12.53 o
   1   4  23      150.34      168.66     10.30 o
   2   4  23      132.76      149.95      9.76 o
   3   4  23       47.27       60.11      7.08 o
  -3   5  23      272.47      289.87     17.02 o
  -2   5  23      375.10      406.33     14.81 o
  -1   5  23        2.18        0.00      5.88 o
   0   5  23       55.62       59.26      6.92 o
   1   5  23       27.43       12.96      6.95 o
   2   5  23      660.25      710.37     19.90 o
  -2   6  23      267.28      266.91     12.66 o
  -1   6  23      103.80      120.78     12.54 o
   0   6  23      405.41      420.64     15.67 o
   1   6  23       35.29       40.92      7.08 o
  -4   0  24       24.34       27.65      9.33 o
  -2   0  24      407.45      496.75     26.38 o
   0   0  24      292.22      307.04     17.05 o
   2   0  24        5.31        0.00      7.86 o
   4   0  24      254.10      267.24     28.63 o
  -4   1  24      241.04      267.55     10.94 o
  -3   1  24      218.10      208.82     14.02 o
  -2   1  24      219.22      252.77     14.12 o
  -1   1  24       11.30       12.44      5.01 o
   0   1  24       84.19       83.31      7.21 o
   1   1  24       12.40       19.97      5.37 o
   2   1  24       67.10       71.63      6.02 o
   3   1  24       67.96       62.84      6.92 o
  -4   2  24       45.45       29.11      6.28 o
  -3   2  24       40.76       39.16      6.95 o
  -2   2  24       81.70      107.35      8.52 o
  -1   2  24       64.37       72.92      6.67 o
   0   2  24       59.78       70.32      7.78 o
   1   2  24       23.49       15.68      5.92 o
   2   2  24      169.92      167.84     10.18 o
   3   2  24        6.48        0.00      6.16 o
  -4   3  24       35.38       37.58      6.49 o
  -3   3  24        0.04        2.71      6.10 o
  -2   3  24       38.39       35.91      6.34 o
  -1   3  24      489.82      514.21     15.90 o
   0   3  24       15.47        9.76      5.76 o
   1   3  24       15.39       26.47      6.16 o
   2   3  24       35.15       24.39      6.56 o
   3   3  24        0.06       15.11      6.56 o
  -3   4  24     1103.65     1114.14     25.87 o
  -2   4  24       34.66       35.70      6.53 o
  -1   4  24       16.44       13.34      6.09 o
   0   4  24      154.51      160.99     14.22 o
   1   4  24       11.96       16.93      6.19 o
   2   4  24       63.18       69.06      9.00 o
  -1   5  24      138.04      144.72     10.45 o
   0   5  24       38.29       39.71      9.29 o
  -3   0  25        0.03        4.15      7.93 o
  -1   0  25       50.23       49.83      8.51 o
   1   0  25       20.79       22.81      9.65 o
  -3   1  25       68.76       80.15      9.01 o
  -2   1  25       10.62       17.75      5.63 o
  -1   1  25       60.08       58.50      6.69 o
   0   1  25        0.48        0.00      6.22 o
   1   1  25      147.65      182.92     12.48 o
   2   1  25       96.60      121.70      9.88 o
  -2   2  25       35.61       36.01      6.56 o
  -1   2  25      449.95      477.89     15.75 o
   0   2  25      131.84      120.15      9.48 o
   1   2  25        3.05        8.23      6.19 o
   2   2  25       26.11       13.19      6.59 o
  -1   3  25       61.06       84.95      7.50 o
   0   3  25      217.60      246.19     12.13 o
   1   3  25        1.28        0.00      6.37 o
 
